# Supplementary material for: Whole genome de novo assemblies of three divergent strains of rice, Oryza sativa, document novel gene space of aus and indica
Source: Genome Biol. 2014 Dec 3;15(11):506. doi: 10.1186/s13059-014-0506-z (PMC4268812; doi:10.1186/s13059-014-0506-z)
Supplement: Additional file 2: — Is an excel spreadsheet listing the putative strain-specific genes. [file 13059_2014_506_MOESM2_ESM.xlsx]

## Sheet: Supp_putative_strain_specific_g
Summary of BLASTP, InterPro and GO results for putative strain-specific genes in rice varieties Nipponbare, IR64, and DJ123. Gene annotations from MAKER-P v2.30 were assigned to categories of shared or specific among the three assemblies on the basis of whole-genome sequence alignments (see Methods in main manuscript) and those assigned as strain-specific are listed here. To characterize homology…
strain	gene_id	scaffold:start:end:strand	top_bast_description:subject_id:E-value	interpro_id=definition	go_id=namespace:name
Nipponbare	maker-scaffold_258-pred_gff_Fgenesh-gene-1.6	scaffold_258:162830-167078:+	Os08g0141000 [Oryza sativa Japonica Group]:gi|297607951|ref|NP_001060971.2|:0.0	no_ipr	no_go
Nipponbare	snap-scaffold_258-processed-gene-1.23	scaffold_258:170456-171062:-	Os03g0275700 [Oryza sativa Japonica Group]:gi|115452217|ref|NP_001049709.1|:2e-49	no_ipr	no_go
Nipponbare	maker-scaffold_563-pred_gff_Fgenesh-gene-0.13	scaffold_563:147039-147284:+	Os04g0560200 [Oryza sativa Japonica Group]:gi|297603161|ref|NP_001053544.2|:2e-93	no_ipr	no_go
Nipponbare	maker-scaffold_563-snap-gene-0.38	scaffold_563:137414-137862:+	no_hit	no_ipr	no_go
Nipponbare	snap-scaffold_2185-processed-gene-0.4	scaffold_2185:21117-28528:-	no_hit	no_ipr	no_go
Nipponbare	snap-scaffold_1492-processed-gene-0.5	scaffold_1492:17813-18190:+	no_hit	no_ipr	no_go
Nipponbare	maker-scaffold_1492-snap-gene-0.13	scaffold_1492:45602-47809:+	no_hit	no_ipr	no_go
Nipponbare	maker-scaffold_1492-pred_gff_Fgenesh-gene-0.0	scaffold_1492:16476-17228:-	Os04g0332700 [Oryza sativa Japonica Group]:gi|115457770|ref|NP_001052485.1|:0.0	no_ipr	no_go
Nipponbare	maker-scaffold_1492-pred_gff_Fgenesh-gene-0.2	scaffold_1492:43721-44194:-	Os04g0473400 [Oryza sativa Japonica Group]:gi|297602897|ref|NP_001053065.2|:1e-159	no_ipr	no_go
Nipponbare	maker-scaffold_1629-snap-gene-0.5	scaffold_1629:5921-8118:-	no_hit	no_ipr	no_go
Nipponbare	maker-scaffold_260-snap-gene-2.15	scaffold_260:299426-304713:-	no_hit	no_ipr	no_go
Nipponbare	snap-scaffold_1146-processed-gene-0.11	scaffold_1146:115408-115590:+	no_hit	no_ipr	no_go
Nipponbare	maker-scaffold_540-snap-gene-0.61	scaffold_540:143010-147094:-	no_hit	no_ipr	no_go
Nipponbare	maker-scaffold_2044-pred_gff_Fgenesh-gene-0.1	scaffold_2044:5554-11203:+	Os01g0114700 [Oryza sativa Japonica Group]:gi|115434148|ref|NP_001041832.1|:0.0	IPR000719=Protein kinase domain ; IPR002290=Serine/threonine- /dual specificity protein kinase, catalytic domain ; IPR008271=Serine/threonine-protein kinase, active site ; IPR011009=Protein kinase-like domain ; IPR013320=Concanavalin A-like lectin/glucanase, subgroup ; IPR017441=Protein kinase, ATP binding site	GO:0004672=molecular_function:protein kinase activity ; GO:0004674=molecular_function:protein serine/threonine kinase activity ; GO:0005524=molecular_function:ATP binding ; GO:0006468=biological_process:protein phosphorylation ; GO:0016772=molecular_function:transferase activity, transferring phosphorus-containing groups
Nipponbare	maker-scaffold_1081-pred_gff_Fgenesh-gene-0.0	scaffold_1081:9142-9369:+	Os11g0600500 [Oryza sativa Japonica Group]:gi|115486159|ref|NP_001068223.1|:2e-130	no_ipr	no_go
Nipponbare	maker-scaffold_908-snap-gene-0.41	scaffold_908:93630-96791:+	Os04g0204300, partial [Oryza sativa Japonica Group]:gi|115457272|ref|NP_001052236.1|:3e-93	no_ipr	no_go
Nipponbare	snap-scaffold_908-processed-gene-0.23	scaffold_908:101298-104806:+	no_hit	no_ipr	no_go
Nipponbare	maker-scaffold_908-pred_gff_Fgenesh-gene-0.13	scaffold_908:92486-92800:+	no_hit	no_ipr	no_go
Nipponbare	snap-scaffold_1415-processed-gene-0.20	scaffold_1415:50312-50551:-	no_hit	no_ipr	no_go
Nipponbare	maker-scaffold_870-pred_gff_Fgenesh-gene-0.0	scaffold_870:14412-14657:+	no_hit	no_ipr	no_go
Nipponbare	snap-scaffold_870-processed-gene-0.12	scaffold_870:74696-75157:-	no_hit	no_ipr	no_go
Nipponbare	maker-scaffold_466-snap-gene-0.21	scaffold_466:84692-86915:+	Os04g0177400, partial [Oryza sativa Japonica Group]:gi|297722817|ref|NP_001173772.1|:2e-31	no_ipr	no_go
Nipponbare	maker-scaffold_466-pred_gff_Fgenesh-gene-1.1	scaffold_466:118276-124803:-	PREDICTED: uncharacterized protein LOC101766091 isoform X3 [Setaria italica]:gi|514820819|ref|XP_004985095.1|:1e-16	no_ipr	no_go
Nipponbare	snap-scaffold_2196-processed-gene-0.4	scaffold_2196:6678-17265:-	Os11g0166300 [Oryza sativa Japonica Group]:gi|297611297|ref|NP_001065835.2|:0.0	no_ipr	no_go
Nipponbare	maker-scaffold_150-pred_gff_Fgenesh-gene-0.7	scaffold_150:72439-73494:-	PREDICTED: protein transport protein Sec61 subunit gamma-like isoform X3 [Setaria italica]:gi|514709122|ref|XP_004951709.1|:4e-43	IPR003656=Zinc finger, BED-type predicted	GO:0003677=molecular_function:DNA binding
Nipponbare	maker-scaffold_150-snap-gene-0.27	scaffold_150:80152-80506:-	no_hit	no_ipr	no_go
Nipponbare	maker-scaffold_150-snap-gene-1.29	scaffold_150:81556-90441:+	no_hit	no_ipr	no_go
Nipponbare	maker-scaffold_60-snap-gene-4.20	scaffold_60:457229-457715:+	no_hit	no_ipr	no_go
Nipponbare	maker-scaffold_60-snap-gene-0.18	scaffold_60:51508-53848:+	no_hit	no_ipr	no_go
Nipponbare	maker-scaffold_60-pred_gff_Fgenesh-gene-0.1	scaffold_60:29902-30237:+	Os06g0322300 [Oryza sativa Japonica Group]:gi|297724789|ref|NP_001174758.1|:5e-65	IPR005299=SAM dependent carboxyl methyltransferase	GO:0008168=molecular_function:methyltransferase activity
Nipponbare	snap-scaffold_60-processed-gene-0.14	scaffold_60:50128-50367:-	no_hit	no_ipr	no_go
Nipponbare	maker-scaffold_25-pred_gff_Fgenesh-gene-3.0	scaffold_25:307514-307726:+	no_hit	no_ipr	no_go
Nipponbare	maker-scaffold_25-pred_gff_Fgenesh-gene-3.1	scaffold_25:316245-318327:+	PREDICTED: uncharacterized protein LOC101766794 [Setaria italica]:gi|514824606|ref|XP_004986961.1|:1e-45	IPR001810=F-box domain	GO:0005515=molecular_function:protein binding
Nipponbare	maker-scaffold_25-snap-gene-3.35	scaffold_25:291894-294298:+	PREDICTED: putative FBD-associated F-box protein At5g50270-like [Setaria italica]:gi|514822986|ref|XP_004986153.1|:1e-34	IPR001810=F-box domain	GO:0005515=molecular_function:protein binding
Nipponbare	snap-scaffold_25-processed-gene-3.27	scaffold_25:312837-313265:-	no_hit	no_ipr	no_go
Nipponbare	maker-scaffold_25-snap-gene-3.41	scaffold_25:287494-296465:-	Os03g0373100, partial [Oryza sativa Japonica Group]:gi|115453215|ref|NP_001050208.1|:0.0	IPR010535=Protein of unknown function DUF1110	no_go
Nipponbare	snap-scaffold_25-processed-gene-3.25	scaffold_25:300272-300460:-	no_hit	no_ipr	no_go
Nipponbare	maker-scaffold_25-snap-gene-3.36	scaffold_25:298850-299587:+	Os10g0141400 [Oryza sativa Japonica Group]:gi|297610088|ref|NP_001064143.2|:0.0	no_ipr	no_go
Nipponbare	maker-scaffold_2896-snap-gene-0.3	scaffold_2896:1674-3326:-	Os02g0706400 [Oryza sativa Japonica Group]:gi|115448181|ref|NP_001047870.1|:1e-29	IPR001005=SANT/Myb domain ; IPR009057=Homeodomain-like ; IPR017884=SANT domain	GO:0003677=molecular_function:DNA binding ; GO:0003682=molecular_function:chromatin binding
Nipponbare	maker-scaffold_995-snap-gene-0.35	scaffold_995:42353-48757:+	no_hit	no_ipr	no_go
Nipponbare	maker-scaffold_995-snap-gene-0.36	scaffold_995:52054-59617:+	Os09g0428500 [Oryza sativa Japonica Group]:gi|115479277|ref|NP_001063232.1|:2e-22	no_ipr	no_go
Nipponbare	maker-scaffold_1687-pred_gff_Fgenesh-gene-0.1	scaffold_1687:8559-14472:+	Os09g0436000 [Oryza sativa Japonica Group]:gi|297609530|ref|NP_001063255.2|:4e-38	IPR009003=Trypsin-like cysteine/serine peptidase domain	GO:0003824=molecular_function:catalytic activity
Nipponbare	maker-scaffold_1687-pred_gff_Fgenesh-gene-0.2	scaffold_1687:15298-20172:-	no_hit	IPR009003=Trypsin-like cysteine/serine peptidase domain	GO:0003824=molecular_function:catalytic activity
Nipponbare	maker-scaffold_282-pred_gff_Fgenesh-gene-1.15	scaffold_282:246286-247300:-	Os07g0150700 [Oryza sativa Japonica Group]:gi|115470605|ref|NP_001058901.1|:0.0	no_ipr	no_go
Nipponbare	maker-scaffold_282-snap-gene-1.53	scaffold_282:235957-236576:+	no_hit	no_ipr	no_go
Nipponbare	maker-scaffold_282-snap-gene-1.55	scaffold_282:247940-248758:+	no_hit	no_ipr	no_go
Nipponbare	maker-scaffold_560-snap-gene-0.48	scaffold_560:12266-12900:+	no_hit	no_ipr	no_go
Nipponbare	maker-scaffold_560-snap-gene-0.57	scaffold_560:21375-22182:-	no_hit	no_ipr	no_go
Nipponbare	maker-scaffold_560-pred_gff_Fgenesh-gene-0.0	scaffold_560:6948-8758:-	no_hit	no_ipr	no_go
Nipponbare	maker-scaffold_1230-snap-gene-0.21	scaffold_1230:69358-71500:+	PREDICTED: uncharacterized protein LOC101754507 [Setaria italica]:gi|514790480|ref|XP_004972085.1|:5e-32	no_ipr	no_go
Nipponbare	maker-scaffold_318-snap-gene-1.50	scaffold_318:197989-199901:-	Os07g0223832 [Oryza sativa Japonica Group]:gi|297725483|ref|NP_001175105.1|:6e-33	no_ipr	no_go
Nipponbare	maker-scaffold_388-snap-gene-0.21	scaffold_388:1693-16086:+	Os11g0646300 [Oryza sativa Japonica Group]:gi|115486453|ref|NP_001068370.1|:0.0	IPR002182=NB-ARC ; IPR025875=Leucine rich repeat 4 ; IPR027417=P-loop containing nucleoside triphosphate hydrolase	GO:0043531=molecular_function:ADP binding
Nipponbare	maker-scaffold_388-pred_gff_Fgenesh-gene-0.5	scaffold_388:52867-53433:-	Os09g0257766 [Oryza sativa Japonica Group]:gi|297726747|ref|NP_001175737.1|:3e-12	IPR001878=Zinc finger, CCHC-type	GO:0003676=molecular_function:nucleic acid binding ; GO:0008270=molecular_function:zinc ion binding
Nipponbare	maker-scaffold_204-pred_gff_Fgenesh-gene-1.7	scaffold_204:95466-97483:+	hypothetical protein SORBIDRAFT_03g030960 [Sorghum bicolor]:gi|242058323|ref|XP_002458307.1|:6e-17	no_ipr	no_go
Nipponbare	maker-scaffold_204-snap-gene-1.24	scaffold_204:109739-110219:-	no_hit	no_ipr	no_go
Nipponbare	maker-scaffold_303-snap-gene-1.17	scaffold_303:286604-291895:+	no_hit	no_ipr	no_go
Nipponbare	snap-scaffold_2607-processed-gene-0.4	scaffold_2607:12997-13299:-	Os01g0562600 [Oryza sativa Japonica Group]:gi|297597029|ref|NP_001043353.2|:3e-11	IPR004158=Protein of unknown function DUF247, plant	no_go
Nipponbare	maker-scaffold_598-pred_gff_Fgenesh-gene-0.4	scaffold_598:141866-148680:+	Os03g0594900 [Oryza sativa Japonica Group]:gi|115453987|ref|NP_001050594.1|:0.0	no_ipr	no_go
Nipponbare	maker-scaffold_598-pred_gff_Fgenesh-gene-0.5	scaffold_598:149940-151436:+	Os11g0474533 [Oryza sativa Japonica Group]:gi|297728345|ref|NP_001176536.1|:0.0	IPR002182=NB-ARC ; IPR027417=P-loop containing nucleoside triphosphate hydrolase	GO:0043531=molecular_function:ADP binding
Nipponbare	maker-scaffold_598-pred_gff_Fgenesh-gene-0.7	scaffold_598:158413-159170:+	Os05g0423500 [Oryza sativa Japonica Group]:gi|115463983|ref|NP_001055591.1|:0.0	no_ipr	no_go
Nipponbare	maker-scaffold_598-snap-gene-0.34	scaffold_598:177230-178780:-	Os11g0474000 [Oryza sativa Japonica Group]:gi|115485481|ref|NP_001067884.1|:5e-22	IPR021998=Alfin	GO:0006355=biological_process:regulation of transcription, DNA-templated ; GO:0042393=molecular_function:histone binding
Nipponbare	maker-scaffold_124-pred_gff_Fgenesh-gene-3.0	scaffold_124:340346-341488:+	Os11g0501500 [Oryza sativa Japonica Group]:gi|115485599|ref|NP_001067943.1|:0.0	no_ipr	no_go
Nipponbare	snap-scaffold_124-processed-gene-2.7	scaffold_124:193444-199147:+	no_hit	no_ipr	no_go
Nipponbare	maker-scaffold_124-pred_gff_Fgenesh-gene-1.2	scaffold_124:133123-133997:+	Os07g0109800 [Oryza sativa Japonica Group]:gi|115470257|ref|NP_001058727.1|:1e-85	no_ipr	no_go
Nipponbare	maker-scaffold_472-pred_gff_Fgenesh-gene-0.6	scaffold_472:68326-68550:+	PREDICTED: RING-H2 finger protein ATL45-like [Setaria italica]:gi|514818179|ref|XP_004983797.1|:2e-72	no_ipr	no_go
Nipponbare	maker-scaffold_746-snap-gene-0.45	scaffold_746:10542-14129:+	Os10g0174500, partial [Oryza sativa Japonica Group]:gi|297727361|ref|NP_001176044.1|:1e-28	no_ipr	no_go
Nipponbare	snap-scaffold_746-processed-gene-0.34	scaffold_746:33351-37348:-	no_hit	no_ipr	no_go
Nipponbare	snap-scaffold_746-processed-gene-0.33	scaffold_746:27531-29066:-	Os07g0184200 [Oryza sativa Japonica Group]:gi|115470915|ref|NP_001059056.1|:0.0	no_ipr	no_go
Nipponbare	maker-scaffold_746-snap-gene-0.47	scaffold_746:40480-40843:+	no_hit	no_ipr	no_go
Nipponbare	maker-scaffold_795-pred_gff_Fgenesh-gene-0.2	scaffold_795:29706-30667:+	hypothetical protein SORBIDRAFT_09g027320 [Sorghum bicolor]:gi|242088691|ref|XP_002440178.1|:0.0	no_ipr	no_go
Nipponbare	maker-scaffold_795-pred_gff_Fgenesh-gene-0.7	scaffold_795:111526-113424:-	no_hit	no_ipr	no_go
Nipponbare	maker-scaffold_795-pred_gff_Fgenesh-gene-0.8	scaffold_795:123786-124115:-	Os05g0549000 [Oryza sativa Japonica Group]:gi|115465265|ref|NP_001056232.1|:0.0	no_ipr	no_go
Nipponbare	maker-scaffold_946-pred_gff_Fgenesh-gene-0.12	scaffold_946:103129-104367:+	PREDICTED: uncharacterized protein LOC101784970 [Setaria italica]:gi|514758913|ref|XP_004964156.1|:1e-36	no_ipr	no_go
Nipponbare	maker-scaffold_946-pred_gff_Fgenesh-gene-0.14	scaffold_946:111752-117710:+	Os04g0639800 [Oryza sativa Japonica Group]:gi|297723503|ref|NP_001174115.1|:6e-100	IPR003653=Peptidase C48, SUMO/Sentrin/Ubl1	GO:0006508=biological_process:proteolysis ; GO:0008234=molecular_function:cysteine-type peptidase activity
Nipponbare	maker-scaffold_946-pred_gff_Fgenesh-gene-0.13	scaffold_946:105408-111469:-	Os04g0639800 [Oryza sativa Japonica Group]:gi|297723503|ref|NP_001174115.1|:1e-99	IPR003653=Peptidase C48, SUMO/Sentrin/Ubl1	GO:0006508=biological_process:proteolysis ; GO:0008234=molecular_function:cysteine-type peptidase activity
Nipponbare	snap-scaffold_27-processed-gene-4.9	scaffold_27:432740-433059:+	no_hit	no_ipr	no_go
Nipponbare	snap-scaffold_27-processed-gene-4.11	scaffold_27:442388-442778:+	no_hit	no_ipr	no_go
Nipponbare	maker-scaffold_27-pred_gff_Fgenesh-gene-4.2	scaffold_27:412991-415066:-	hypothetical protein SORBIDRAFT_08g021500 [Sorghum bicolor]:gi|242086264|ref|XP_002443557.1|:5e-127	IPR007658=Protein of unknown function DUF594 ; IPR025315=Domain of unknown function DUF4220	no_go
Nipponbare	maker-scaffold_138-snap-gene-1.29	scaffold_138:108712-110501:-	Os09g0520000 [Oryza sativa Japonica Group]:gi|115480203|ref|NP_001063695.1|:2e-40	no_ipr	no_go
Nipponbare	maker-scaffold_245-pred_gff_Fgenesh-gene-2.2	scaffold_245:233128-233403:+	Os08g0153900 [Oryza sativa Japonica Group]:gi|115474829|ref|NP_001061011.1|:0.0	no_ipr	no_go
Nipponbare	snap-scaffold_2377-processed-gene-0.6	scaffold_2377:16892-21703:-	no_hit	no_ipr	no_go
Nipponbare	maker-scaffold_1765-pred_gff_Fgenesh-gene-0.0	scaffold_1765:7488-12486:+	Os08g0184300 [Oryza sativa Japonica Group]:gi|115475093|ref|NP_001061143.1|:1e-138	no_ipr	no_go
Nipponbare	maker-scaffold_3355-snap-gene-0.0	scaffold_3355:2030-2630:+	no_hit	no_ipr	no_go
Nipponbare	snap-scaffold_286-processed-gene-1.57	scaffold_286:289005-289184:+	no_hit	no_ipr	no_go
Nipponbare	maker-scaffold_44-pred_gff_Fgenesh-gene-0.1	scaffold_44:52519-54046:-	Os11g0170900 [Oryza sativa Japonica Group]:gi|115484399|ref|NP_001065861.1|:0.0	IPR004873=BURP domain	no_go
Nipponbare	maker-scaffold_1058-pred_gff_Fgenesh-gene-0.0	scaffold_1058:82581-83725:+	PREDICTED: disease resistance protein RPM1-like [Brachypodium distachyon]:gi|357131460|ref|XP_003567355.1|:5e-114	IPR002182=NB-ARC ; IPR027417=P-loop containing nucleoside triphosphate hydrolase	GO:0043531=molecular_function:ADP binding
Nipponbare	maker-scaffold_1058-pred_gff_Fgenesh-gene-0.1	scaffold_1058:86924-87322:+	PREDICTED: disease resistance protein RPM1-like [Brachypodium distachyon]:gi|357131460|ref|XP_003567355.1|:2e-25	no_ipr	no_go
Nipponbare	snap-scaffold_169-processed-gene-2.47	scaffold_169:306933-307127:-	PREDICTED: uncharacterized protein LOC101764276 [Setaria italica]:gi|514806391|ref|XP_004978053.1|:5e-14	no_ipr	no_go
Nipponbare	snap-scaffold_169-processed-gene-2.48	scaffold_169:307154-307531:-	PREDICTED: uncharacterized protein LOC101764276 [Setaria italica]:gi|514806391|ref|XP_004978053.1|:2e-30	IPR025558=Domain of unknown function DUF4283	no_go
Nipponbare	maker-scaffold_169-snap-gene-2.70	scaffold_169:294264-294658:-	hypothetical protein SORBIDRAFT_08g002035, partial [Sorghum bicolor]:gi|242084628|ref|XP_002442739.1|:6e-30	IPR012337=Ribonuclease H-like domain	GO:0003676=molecular_function:nucleic acid binding
Nipponbare	maker-scaffold_169-snap-gene-2.59	scaffold_169:269161-270087:+	no_hit	no_ipr	no_go
Nipponbare	maker-scaffold_18-snap-gene-5.58	scaffold_18:670131-670825:+	no_hit	no_ipr	no_go
Nipponbare	maker-scaffold_18-pred_gff_Fgenesh-gene-5.16	scaffold_18:674531-676130:+	PREDICTED: casparian strip membrane protein Os06g0231050-like [Setaria italica]:gi|514723299|ref|XP_004955209.1|:2e-87	no_ipr	no_go
Nipponbare	maker-scaffold_18-pred_gff_Fgenesh-gene-5.15	scaffold_18:666231-666455:+	Os01g0805400 [Oryza sativa Japonica Group]:gi|115440561|ref|NP_001044560.1|:8e-20	no_ipr	no_go
Nipponbare	maker-scaffold_18-snap-gene-5.57	scaffold_18:616820-617722:+	no_hit	no_ipr	no_go
Nipponbare	snap-scaffold_18-processed-gene-5.33	scaffold_18:667625-667879:+	no_hit	no_ipr	no_go
Nipponbare	maker-scaffold_18-snap-gene-5.66	scaffold_18:676009-679935:-	Os10g0366400 [Oryza sativa Japonica Group]:gi|115481708|ref|NP_001064447.1|:0.0	no_ipr	no_go
Nipponbare	maker-scaffold_18-snap-gene-5.64	scaffold_18:605083-614682:-	Os11g0225100 [Oryza sativa Japonica Group]:gi|297728143|ref|NP_001176435.1|:4e-169	IPR000767=Disease resistance protein ; IPR002182=NB-ARC ; IPR027417=P-loop containing nucleoside triphosphate hydrolase	GO:0006952=biological_process:defense response ; GO:0043531=molecular_function:ADP binding
Nipponbare	maker-scaffold_18-snap-gene-5.63	scaffold_18:599815-604155:-	PREDICTED: probable glutathione S-transferase GSTU6-like [Brachypodium distachyon]:gi|357147146|ref|XP_003574236.1|:3e-43	IPR004045=Glutathione S-transferase, N-terminal ; IPR004046=Glutathione S-transferase, C-terminal ; IPR010987=Glutathione S-transferase, C-terminal-like ; IPR012336=Thioredoxin-like fold	GO:0005515=molecular_function:protein binding
Nipponbare	maker-scaffold_3189-pred_gff_Fgenesh-gene-0.0	scaffold_3189:1078-4648:-	Os11g0692500 [Oryza sativa Japonica Group]:gi|297612427|ref|NP_001068499.2|:0.0	IPR000719=Protein kinase domain ; IPR001245=Serine-threonine/tyrosine-protein kinase catalytic domain ; IPR001611=Leucine-rich repeat ; IPR002290=Serine/threonine- /dual specificity protein kinase, catalytic domain ; IPR003591=Leucine-rich repeat, typical subtype ; IPR008271=Serine/threonine-protein kinase, active site ; IPR011009=Protein kinase-like domain ; IPR013210=Leucine-rich repeat-contain…	GO:0004672=molecular_function:protein kinase activity ; GO:0004674=molecular_function:protein serine/threonine kinase activity ; GO:0005515=molecular_function:protein binding ; GO:0005524=molecular_function:ATP binding ; GO:0006468=biological_process:protein phosphorylation ; GO:0016772=molecular_function:transferase activity, transferring phosphorus-containing groups
Nipponbare	maker-scaffold_1226-pred_gff_Fgenesh-gene-0.5	scaffold_1226:84818-85244:+	PREDICTED: NAC transcription factor ONAC010-like [Setaria italica]:gi|514737161|ref|XP_004958721.1|:3e-145	no_ipr	no_go
Nipponbare	maker-scaffold_1226-pred_gff_Fgenesh-gene-0.4	scaffold_1226:64284-64667:-	Os12g0204600 [Oryza sativa Japonica Group]:gi|115487784|ref|NP_001066379.1|:0.0	no_ipr	no_go
Nipponbare	maker-scaffold_147-snap-gene-2.15	scaffold_147:218000-232869:-	Os09g0319800 [Oryza sativa Japonica Group]:gi|115478516|ref|NP_001062853.1|:0.0	IPR001906=Terpene synthase, N-terminal domain ; IPR005630=Terpene synthase, metal-binding domain ; IPR008930=Terpenoid cyclases/protein prenyltransferase alpha-alpha toroid ; IPR008949=Terpenoid synthase	GO:0000287=molecular_function:magnesium ion binding ; GO:0008152=biological_process:metabolic process ; GO:0010333=molecular_function:terpene synthase activity ; GO:0016829=molecular_function:lyase activity
Nipponbare	maker-scaffold_432-snap-gene-1.43	scaffold_432:178475-185148:+	Os09g0438400 [Oryza sativa Japonica Group]:gi|115479351|ref|NP_001063269.1|:2e-32	no_ipr	no_go
Nipponbare	snap-scaffold_432-processed-gene-1.39	scaffold_432:193212-193532:-	no_hit	no_ipr	no_go
Nipponbare	snap-scaffold_432-processed-gene-1.33	scaffold_432:148353-149968:-	no_hit	no_ipr	no_go
Nipponbare	maker-scaffold_432-pred_gff_Fgenesh-gene-1.3	scaffold_432:161169-164837:-	Os05g0380300 [Oryza sativa Japonica Group]:gi|115463587|ref|NP_001055393.1|:0.0	IPR000767=Disease resistance protein ; IPR002182=NB-ARC ; IPR003591=Leucine-rich repeat, typical subtype ; IPR027417=P-loop containing nucleoside triphosphate hydrolase	GO:0006952=biological_process:defense response ; GO:0043531=molecular_function:ADP binding
Nipponbare	snap-scaffold_113-processed-gene-2.18	scaffold_113:284748-284951:+	no_hit	no_ipr	no_go
Nipponbare	maker-scaffold_113-pred_gff_Fgenesh-gene-2.6	scaffold_113:282460-282774:-	no_hit	no_ipr	no_go
Nipponbare	maker-scaffold_160-snap-gene-2.74	scaffold_160:276852-277505:-	no_hit	no_ipr	no_go
Nipponbare	snap-scaffold_247-processed-gene-1.6	scaffold_247:104528-104766:+	no_hit	no_ipr	no_go
Nipponbare	maker-scaffold_247-snap-gene-1.21	scaffold_247:94359-95431:-	no_hit	no_ipr	no_go
Nipponbare	maker-scaffold_2915-snap-gene-0.2	scaffold_2915:4424-5309:+	no_hit	no_ipr	no_go
Nipponbare	maker-scaffold_1958-snap-gene-0.8	scaffold_1958:28290-32146:+	no_hit	no_ipr	no_go
Nipponbare	maker-scaffold_1012-pred_gff_Fgenesh-gene-0.5	scaffold_1012:41349-41780:-	no_hit	no_ipr	no_go
Nipponbare	maker-scaffold_434-snap-gene-0.23	scaffold_434:29157-32518:+	Os11g0532200 [Oryza sativa Japonica Group]:gi|115485743|ref|NP_001068015.1|:1e-130	no_ipr	no_go
Nipponbare	maker-scaffold_434-pred_gff_Fgenesh-gene-0.5	scaffold_434:25273-26301:-	Os01g0791033 [Oryza sativa Japonica Group]:gi|297720471|ref|NP_001172597.1|:2e-70	IPR000685=Ribulose bisphosphate carboxylase, large subunit, C-terminal	GO:0000287=molecular_function:magnesium ion binding
Nipponbare	maker-scaffold_242-pred_gff_Fgenesh-gene-0.2	scaffold_242:39234-43055:+	Os06g0581500 [Oryza sativa Japonica Group]:gi|115468680|ref|NP_001057939.1|:0.0	IPR000719=Protein kinase domain ; IPR001611=Leucine-rich repeat ; IPR002290=Serine/threonine- /dual specificity protein kinase, catalytic domain ; IPR003591=Leucine-rich repeat, typical subtype ; IPR008271=Serine/threonine-protein kinase, active site ; IPR011009=Protein kinase-like domain ; IPR013210=Leucine-rich repeat-containing N-terminal, type 2 ; IPR013320=Concanavalin A-like lectin/glucanas…	GO:0004672=molecular_function:protein kinase activity ; GO:0004674=molecular_function:protein serine/threonine kinase activity ; GO:0005515=molecular_function:protein binding ; GO:0005524=molecular_function:ATP binding ; GO:0006468=biological_process:protein phosphorylation ; GO:0016772=molecular_function:transferase activity, transferring phosphorus-containing groups
Nipponbare	maker-scaffold_242-pred_gff_Fgenesh-gene-0.0	scaffold_242:17270-17620:-	Os05g0510600 [Oryza sativa Japonica Group]:gi|115464821|ref|NP_001056010.1|:0.0	no_ipr	no_go
Nipponbare	maker-scaffold_242-snap-gene-0.15	scaffold_242:12473-12815:-	Os06g0581701, partial [Oryza sativa Japonica Group]:gi|297725007|ref|NP_001174867.1|:9e-14	no_ipr	no_go
Nipponbare	maker-scaffold_242-pred_gff_Fgenesh-gene-0.1	scaffold_242:25930-26435:-	Os06g0581701, partial [Oryza sativa Japonica Group]:gi|297725007|ref|NP_001174867.1|:1e-29	no_ipr	no_go
Nipponbare	maker-scaffold_242-pred_gff_Fgenesh-gene-0.3	scaffold_242:43790-44164:-	Os03g0121200 [Oryza sativa Japonica Group]:gi|115450385|ref|NP_001048793.1|:7e-15	IPR002016=Haem peroxidase, plant/fungal/bacterial ; IPR010255=Haem peroxidase	GO:0004601=molecular_function:peroxidase activity ; GO:0006979=biological_process:response to oxidative stress ; GO:0020037=molecular_function:heme binding ; GO:0055114=biological_process:oxidation-reduction process
Nipponbare	maker-scaffold_242-pred_gff_Fgenesh-gene-1.3	scaffold_242:158694-159056:-	PREDICTED: pseudouridylate synthase 7 homolog [Brachypodium distachyon]:gi|357133066|ref|XP_003568149.1|:0.0	no_ipr	no_go
Nipponbare	maker-scaffold_242-snap-gene-1.30	scaffold_242:181726-186881:-	Os06g0579200 [Oryza sativa Japonica Group]:gi|297725005|ref|NP_001174866.1|:0.0	no_ipr	no_go
Nipponbare	maker-scaffold_242-pred_gff_Fgenesh-gene-1.1	scaffold_242:140339-141730:-	Os10g0459300 [Oryza sativa Japonica Group]:gi|297727653|ref|NP_001176190.1|:1e-53	no_ipr	no_go
Nipponbare	snap-scaffold_242-processed-gene-1.15	scaffold_242:136352-136804:-	Os06g0580100 [Oryza sativa Japonica Group]:gi|115468674|ref|NP_001057936.1|:2e-106	no_ipr	no_go
Nipponbare	maker-scaffold_242-snap-gene-1.28	scaffold_242:152225-155714:-	Os05g0125200 [Oryza sativa Japonica Group]:gi|115461837|ref|NP_001054518.1|:4e-25	IPR001220=Legume lectin domain ; IPR008985=Concanavalin A-like lectin/glucanases superfamily ; IPR013320=Concanavalin A-like lectin/glucanase, subgroup	GO:0030246=molecular_function:carbohydrate binding
Nipponbare	maker-scaffold_242-pred_gff_Fgenesh-gene-2.0	scaffold_242:201760-202665:-	Os06g0579000 [Oryza sativa Japonica Group]:gi|115468668|ref|NP_001057933.1|:9e-99	no_ipr	no_go
Nipponbare	maker-scaffold_242-snap-gene-2.22	scaffold_242:195090-196659:-	no_hit	no_ipr	no_go
Nipponbare	snap-scaffold_888-processed-gene-0.36	scaffold_888:87017-87406:-	no_hit	no_ipr	no_go
Nipponbare	snap-scaffold_1600-processed-gene-0.5	scaffold_1600:12936-13217:+	no_hit	no_ipr	no_go
Nipponbare	snap-scaffold_1600-processed-gene-0.6	scaffold_1600:30525-30905:+	no_hit	no_ipr	no_go
Nipponbare	maker-scaffold_277-pred_gff_Fgenesh-gene-2.9	scaffold_277:257237-257434:-	no_hit	no_ipr	no_go
Nipponbare	maker-scaffold_2493-snap-gene-0.3	scaffold_2493:15701-18995:-	no_hit	no_ipr	no_go
Nipponbare	snap-scaffold_1313-processed-gene-0.23	scaffold_1313:23839-27733:-	Os11g0685200 [Oryza sativa Japonica Group]:gi|115486653|ref|NP_001068470.1|:3e-16	no_ipr	no_go
Nipponbare	maker-scaffold_1921-pred_gff_Fgenesh-gene-0.1	scaffold_1921:35675-36900:-	Os02g0254550 [Oryza sativa Japonica Group]:gi|297721037|ref|NP_001172881.1|:3e-35	IPR003656=Zinc finger, BED-type predicted ; IPR008906=HAT dimerisation domain, C-terminal ; IPR012337=Ribonuclease H-like domain	GO:0003676=molecular_function:nucleic acid binding ; GO:0003677=molecular_function:DNA binding ; GO:0046983=molecular_function:protein dimerization activity
Nipponbare	snap-scaffold_2291-processed-gene-0.2	scaffold_2291:4975-6157:+	Os03g0237950 [Oryza sativa Japonica Group]:gi|297721951|ref|NP_001173339.1|:1e-14	no_ipr	no_go
Nipponbare	maker-scaffold_821-pred_gff_Fgenesh-gene-0.5	scaffold_821:69816-70346:-	hypothetical protein SORBIDRAFT_06g001140 [Sorghum bicolor]:gi|242075014|ref|XP_002447443.1|:0.0	no_ipr	no_go
Nipponbare	maker-scaffold_821-pred_gff_Fgenesh-gene-0.6	scaffold_821:71506-72972:-	Os12g0199800 [Oryza sativa Japonica Group]:gi|297612827|ref|NP_001066370.2|:0.0	IPR001128=Cytochrome P450 ; IPR002401=Cytochrome P450, E-class, group I	GO:0005506=molecular_function:iron ion binding ; GO:0016705=molecular_function:oxidoreductase activity, acting on paired donors, with incorporation or reduction of molecular oxygen ; GO:0020037=molecular_function:heme binding ; GO:0055114=biological_process:oxidation-reduction process
Nipponbare	maker-scaffold_1508-snap-gene-0.15	scaffold_1508:7856-10313:-	Os12g0236100, partial [Oryza sativa Japonica Group]:gi|297728993|ref|NP_001176860.1|:9e-30	no_ipr	no_go
Nipponbare	maker-scaffold_468-snap-gene-0.33	scaffold_468:6499-8340:+	Os03g0217400 [Oryza sativa Japonica Group]:gi|115451581|ref|NP_001049391.1|:5e-13	no_ipr	no_go
Nipponbare	maker-scaffold_468-pred_gff_Fgenesh-gene-0.0	scaffold_468:8759-9031:-	Os07g0201500 [Oryza sativa Japonica Group]:gi|115471069|ref|NP_001059133.1|:0.0	no_ipr	no_go
Nipponbare	maker-scaffold_468-snap-gene-0.35	scaffold_468:4361-5796:-	no_hit	no_ipr	no_go
Nipponbare	maker-scaffold_491-pred_gff_Fgenesh-gene-0.6	scaffold_491:62306-62737:-	no_hit	no_ipr	no_go
Nipponbare	maker-scaffold_733-pred_gff_Fgenesh-gene-0.4	scaffold_733:72960-73337:+	hypothetical protein SORBIDRAFT_1165s002010, partial [Sorghum bicolor]:gi|253760020|ref|XP_002488961.1|:2e-16	no_ipr	no_go
Nipponbare	maker-scaffold_733-snap-gene-0.32	scaffold_733:76730-77486:+	no_hit	no_ipr	no_go
Nipponbare	maker-scaffold_733-snap-gene-0.39	scaffold_733:78975-91690:-	Os12g0255600 [Oryza sativa Japonica Group]:gi|297612948|ref|NP_001066505.2|:2e-151	IPR001878=Zinc finger, CCHC-type	GO:0003676=molecular_function:nucleic acid binding ; GO:0008270=molecular_function:zinc ion binding
Nipponbare	maker-scaffold_267-pred_gff_Fgenesh-gene-1.2	scaffold_267:150260-150688:-	Os09g0458000 [Oryza sativa Japonica Group]:gi|115479557|ref|NP_001063372.1|:0.0	no_ipr	no_go
Nipponbare	maker-scaffold_243-snap-gene-1.23	scaffold_243:96869-98788:-	Os10g0388600 [Oryza sativa Japonica Group]:gi|297610418|ref|NP_001064496.2|:2e-95	IPR003653=Peptidase C48, SUMO/Sentrin/Ubl1	GO:0006508=biological_process:proteolysis ; GO:0008234=molecular_function:cysteine-type peptidase activity
Nipponbare	maker-scaffold_99-snap-gene-1.19	scaffold_99:111766-116427:+	PREDICTED: putative cyclic nucleotide-gated ion channel 7-like [Brachypodium distachyon]:gi|357121006|ref|XP_003562213.1|:3e-19	IPR001841=Zinc finger, RING-type ; IPR013083=Zinc finger, RING/FYVE/PHD-type	GO:0005515=molecular_function:protein binding ; GO:0008270=molecular_function:zinc ion binding
Nipponbare	maker-scaffold_99-pred_gff_Fgenesh-gene-1.8	scaffold_99:185256-188040:-	Os11g0560000 [Oryza sativa Japonica Group]:gi|297612035|ref|NP_001068102.2|:0.0	IPR000767=Disease resistance protein ; IPR002182=NB-ARC ; IPR027417=P-loop containing nucleoside triphosphate hydrolase	GO:0006952=biological_process:defense response ; GO:0043531=molecular_function:ADP binding
Nipponbare	maker-scaffold_99-snap-gene-1.20	scaffold_99:116609-117144:+	Os10g0447500 [Oryza sativa Japonica Group]:gi|297727635|ref|NP_001176181.1|:2e-13	IPR000595=Cyclic nucleotide-binding domain	no_go
Nipponbare	maker-scaffold_99-snap-gene-0.27	scaffold_99:66708-67364:-	no_hit	no_ipr	no_go
Nipponbare	snap-scaffold_1808-processed-gene-0.2	scaffold_1808:13559-14164:+	Os08g0364100 [Oryza sativa Japonica Group]:gi|297608470|ref|NP_001061642.2|:2e-15	IPR000504=RNA recognition motif domain ; IPR012677=Nucleotide-binding, alpha-beta plait	GO:0000166=molecular_function:nucleotide binding ; GO:0003676=molecular_function:nucleic acid binding
Nipponbare	maker-scaffold_1808-snap-gene-0.7	scaffold_1808:12679-13074:+	Os03g0855700 [Oryza sativa Japonica Group]:gi|115456687|ref|NP_001051944.1|:2e-171	no_ipr	no_go
Nipponbare	maker-scaffold_1808-snap-gene-0.8	scaffold_1808:162-6309:-	PREDICTED: isoflavone 2'-hydroxylase-like [Setaria italica]:gi|514800325|ref|XP_004975091.1|:0.0	IPR001128=Cytochrome P450 ; IPR002401=Cytochrome P450, E-class, group I ; IPR017972=Cytochrome P450, conserved site	GO:0005506=molecular_function:iron ion binding ; GO:0016705=molecular_function:oxidoreductase activity, acting on paired donors, with incorporation or reduction of molecular oxygen ; GO:0020037=molecular_function:heme binding ; GO:0055114=biological_process:oxidation-reduction process
Nipponbare	maker-scaffold_199-pred_gff_Fgenesh-gene-2.7	scaffold_199:288294-288598:-	PREDICTED: G-type lectin S-receptor-like serine/threonine-protein kinase At2g19130-like [Brachypodium distachyon]:gi|357131191|ref|XP_003567223.1|:0.0	no_ipr	no_go
Nipponbare	snap-scaffold_805-processed-gene-0.25	scaffold_805:99443-101401:+	Os10g0492300 [Oryza sativa Japonica Group]:gi|115482676|ref|NP_001064931.1|:3e-12	no_ipr	no_go
Nipponbare	maker-scaffold_459-snap-gene-1.42	scaffold_459:75265-102417:+	Os12g0551900 [Oryza sativa Japonica Group]:gi|297729277|ref|NP_001177002.1|:0.0	IPR002641=Patatin/Phospholipase A2-related ; IPR003653=Peptidase C48, SUMO/Sentrin/Ubl1 ; IPR011989=Armadillo-like helical ; IPR016024=Armadillo-type fold ; IPR016035=Acyl transferase/acyl hydrolase/lysophospholipase	GO:0005488=molecular_function:binding ; GO:0006508=biological_process:proteolysis ; GO:0006629=biological_process:lipid metabolic process ; GO:0008152=biological_process:metabolic process ; GO:0008234=molecular_function:cysteine-type peptidase activity
Nipponbare	maker-scaffold_142-pred_gff_Fgenesh-gene-1.2	scaffold_142:145447-145731:+	hypothetical protein SORBIDRAFT_01g040270 [Sorghum bicolor]:gi|242041491|ref|XP_002468140.1|:0.0	no_ipr	no_go
Nipponbare	snap-scaffold_142-processed-gene-1.11	scaffold_142:101377-101893:+	Os03g0392400 [Oryza sativa Japonica Group]:gi|115453367|ref|NP_001050284.1|:1e-50	IPR001623=DnaJ domain	no_go
Nipponbare	maker-scaffold_142-pred_gff_Fgenesh-gene-1.3	scaffold_142:147840-150277:-	PREDICTED: mitochondrial phosphate carrier protein 3, mitochondrial-like isoform X1 [Setaria italica]:gi|514820027|ref|XP_004984704.1|:0.0	no_ipr	no_go
Nipponbare	maker-scaffold_142-snap-gene-2.62	scaffold_142:343774-344753:+	no_hit	no_ipr	no_go
Nipponbare	maker-scaffold_142-pred_gff_Fgenesh-gene-2.12	scaffold_142:297301-304588:+	Os11g0274300 [Oryza sativa Japonica Group]:gi|297728233|ref|NP_001176480.1|:4e-153	IPR000535=MSP domain ; IPR000719=Protein kinase domain ; IPR002290=Serine/threonine- /dual specificity protein kinase, catalytic domain ; IPR008271=Serine/threonine-protein kinase, active site ; IPR008962=PapD-like ; IPR011009=Protein kinase-like domain ; IPR013320=Concanavalin A-like lectin/glucanase, subgroup ; IPR017441=Protein kinase, ATP binding site	GO:0004672=molecular_function:protein kinase activity ; GO:0004674=molecular_function:protein serine/threonine kinase activity ; GO:0005198=molecular_function:structural molecule activity ; GO:0005524=molecular_function:ATP binding ; GO:0006468=biological_process:protein phosphorylation ; GO:0016772=molecular_function:transferase activity, transferring phosphorus-containing groups
Nipponbare	maker-scaffold_142-pred_gff_Fgenesh-gene-2.22	scaffold_142:196179-199288:+	Os11g0606200 [Oryza sativa Japonica Group]:gi|115486209|ref|NP_001068248.1|:0.0	IPR002182=NB-ARC ; IPR003591=Leucine-rich repeat, typical subtype ; IPR025875=Leucine rich repeat 4 ; IPR027417=P-loop containing nucleoside triphosphate hydrolase	GO:0043531=molecular_function:ADP binding
Nipponbare	snap-scaffold_142-processed-gene-2.35	scaffold_142:322905-323294:+	no_hit	no_ipr	no_go
Nipponbare	maker-scaffold_142-pred_gff_Fgenesh-gene-2.19	scaffold_142:387470-389614:+	Os11g0609900 [Oryza sativa Japonica Group]:gi|297728571|ref|NP_001176649.1|:0.0	no_ipr	no_go
Nipponbare	maker-scaffold_142-snap-gene-2.56	scaffold_142:200479-203253:+	Os08g0308100 [Oryza sativa Japonica Group]:gi|115475824|ref|NP_001061508.1|:8e-24	no_ipr	no_go
Nipponbare	maker-scaffold_142-pred_gff_Fgenesh-gene-2.21	scaffold_142:191657-192427:+	Os11g0606100 [Oryza sativa Japonica Group]:gi|115486207|ref|NP_001068247.1|:0.0	IPR002182=NB-ARC ; IPR027417=P-loop containing nucleoside triphosphate hydrolase	GO:0043531=molecular_function:ADP binding
Nipponbare	maker-scaffold_142-pred_gff_Fgenesh-gene-2.11	scaffold_142:273440-273718:+	Os03g0265500 [Oryza sativa Japonica Group]:gi|115452097|ref|NP_001049649.1|:0.0	no_ipr	no_go
Nipponbare	snap-scaffold_142-processed-gene-2.32	scaffold_142:271078-273168:+	Os02g0794600 [Oryza sativa Japonica Group]:gi|115449197|ref|NP_001048378.1|:5e-51	no_ipr	no_go
Nipponbare	maker-scaffold_142-pred_gff_Fgenesh-gene-2.20	scaffold_142:390646-393148:-	PREDICTED: 60S ribosomal protein L39-2-like [Glycine max]:gi|356556588|ref|XP_003546606.1|:2e-29	IPR007087=Zinc finger, C2H2	GO:0046872=molecular_function:metal ion binding
Nipponbare	maker-scaffold_142-snap-gene-2.71	scaffold_142:315266-321757:-	Os04g0369100 [Oryza sativa Japonica Group]:gi|115457920|ref|NP_001052560.1|:0.0	IPR000719=Protein kinase domain ; IPR001229=Mannose-binding lectin ; IPR002290=Serine/threonine- /dual specificity protein kinase, catalytic domain ; IPR008271=Serine/threonine-protein kinase, active site ; IPR011009=Protein kinase-like domain ; IPR013320=Concanavalin A-like lectin/glucanase, subgroup ; IPR017441=Protein kinase, ATP binding site	GO:0004672=molecular_function:protein kinase activity ; GO:0004674=molecular_function:protein serine/threonine kinase activity ; GO:0005524=molecular_function:ATP binding ; GO:0006468=biological_process:protein phosphorylation ; GO:0016772=molecular_function:transferase activity, transferring phosphorus-containing groups
Nipponbare	maker-scaffold_142-snap-gene-2.70	scaffold_142:263301-279091:-	Os04g0369100 [Oryza sativa Japonica Group]:gi|115457920|ref|NP_001052560.1|:0.0	IPR000719=Protein kinase domain ; IPR001229=Mannose-binding lectin ; IPR002290=Serine/threonine- /dual specificity protein kinase, catalytic domain ; IPR008271=Serine/threonine-protein kinase, active site ; IPR011009=Protein kinase-like domain ; IPR017441=Protein kinase, ATP binding site	GO:0004672=molecular_function:protein kinase activity ; GO:0004674=molecular_function:protein serine/threonine kinase activity ; GO:0005524=molecular_function:ATP binding ; GO:0006468=biological_process:protein phosphorylation ; GO:0016772=molecular_function:transferase activity, transferring phosphorus-containing groups
Nipponbare	maker-scaffold_142-pred_gff_Fgenesh-gene-2.17	scaffold_142:373891-384121:-	Os11g0609700 [Oryza sativa Japonica Group]:gi|297612174|ref|NP_001068262.2|:0.0	IPR000767=Disease resistance protein ; IPR002182=NB-ARC ; IPR027417=P-loop containing nucleoside triphosphate hydrolase	GO:0006952=biological_process:defense response ; GO:0043531=molecular_function:ADP binding
Nipponbare	maker-scaffold_142-snap-gene-2.72	scaffold_142:345928-357236:-	Os04g0369100 [Oryza sativa Japonica Group]:gi|115457920|ref|NP_001052560.1|:5e-97	IPR000719=Protein kinase domain ; IPR001229=Mannose-binding lectin ; IPR001245=Serine-threonine/tyrosine-protein kinase catalytic domain ; IPR011009=Protein kinase-like domain	GO:0004672=molecular_function:protein kinase activity ; GO:0005524=molecular_function:ATP binding ; GO:0006468=biological_process:protein phosphorylation ; GO:0016772=molecular_function:transferase activity, transferring phosphorus-containing groups
Nipponbare	maker-scaffold_142-snap-gene-2.64	scaffold_142:389698-390065:+	Os02g0754100 [Oryza sativa Japonica Group]:gi|115448745|ref|NP_001048152.1|:2e-13	no_ipr	no_go
Nipponbare	snap-scaffold_1298-processed-gene-0.4	scaffold_1298:62445-63188:+	PREDICTED: protein FAR1-RELATED SEQUENCE 5-like [Brachypodium distachyon]:gi|357115696|ref|XP_003559622.1|:7e-12	no_ipr	no_go
Nipponbare	maker-scaffold_356-pred_gff_Fgenesh-gene-0.6	scaffold_356:52683-52868:-	Os12g0502400 [Oryza sativa Japonica Group]:gi|115488684|ref|NP_001066829.1|:0.0	no_ipr	no_go
Nipponbare	maker-scaffold_1147-snap-gene-0.31	scaffold_1147:60071-61027:-	no_hit	no_ipr	no_go
Nipponbare	maker-scaffold_1281-pred_gff_Fgenesh-gene-0.0	scaffold_1281:1082-4363:-	Os07g0281000 [Oryza sativa Japonica Group]:gi|115471551|ref|NP_001059374.1|:0.0	no_ipr	no_go
Nipponbare	maker-scaffold_1049-pred_gff_Fgenesh-gene-0.4	scaffold_1049:50217-54638:-	Os06g0276300 [Oryza sativa Japonica Group]:gi|297605582|ref|NP_001057384.2|:0.0	IPR002182=NB-ARC ; IPR027417=P-loop containing nucleoside triphosphate hydrolase	GO:0043531=molecular_function:ADP binding
Nipponbare	maker-scaffold_1049-pred_gff_Fgenesh-gene-0.3	scaffold_1049:42878-43342:-	Os09g0571000 [Oryza sativa Japonica Group]:gi|297727265|ref|NP_001175996.1|:0.0	no_ipr	no_go
Nipponbare	maker-scaffold_1049-pred_gff_Fgenesh-gene-0.6	scaffold_1049:99273-99672:-	PREDICTED: uncharacterized protein LOC102665048 [Glycine max]:gi|571502099|ref|XP_006594906.1|:3e-14	no_ipr	no_go
Nipponbare	maker-scaffold_1049-snap-gene-0.28	scaffold_1049:59969-60618:-	no_hit	no_ipr	no_go
Nipponbare	maker-scaffold_766-pred_gff_Fgenesh-gene-0.12	scaffold_766:74402-77460:+	Os09g0373800 [Oryza sativa Japonica Group]:gi|297726887|ref|NP_001175807.1|:0.0	IPR000719=Protein kinase domain ; IPR000742=Epidermal growth factor-like domain ; IPR001881=EGF-like calcium-binding domain ; IPR002290=Serine/threonine- /dual specificity protein kinase, catalytic domain ; IPR008271=Serine/threonine-protein kinase, active site ; IPR009030=Insulin-like growth factor binding protein, N-terminal ; IPR011009=Protein kinase-like domain ; IPR013320=Concanavalin A-like…	GO:0004672=molecular_function:protein kinase activity ; GO:0004674=molecular_function:protein serine/threonine kinase activity ; GO:0005509=molecular_function:calcium ion binding ; GO:0005515=molecular_function:protein binding ; GO:0005524=molecular_function:ATP binding ; GO:0006468=biological_process:protein phosphorylation ; GO:0016772=molecular_function:transferase activity, transferring phosp…
Nipponbare	maker-scaffold_766-pred_gff_Fgenesh-gene-0.13	scaffold_766:84932-86389:-	hypothetical protein SORBIDRAFT_10g011740 [Sorghum bicolor]:gi|242092898|ref|XP_002436939.1|:9e-27	IPR001461=Aspartic peptidase ; IPR021109=Aspartic peptidase domain	GO:0004190=molecular_function:aspartic-type endopeptidase activity ; GO:0006508=biological_process:proteolysis
Nipponbare	maker-scaffold_2247-snap-gene-0.13	scaffold_2247:16866-19193:-	Os11g0100100 [Oryza sativa Japonica Group]:gi|297611007|ref|NP_001065220.2|:2e-76	IPR004241=Autophagy protein Atg8 ubiquitin like	no_go
Nipponbare	snap-scaffold_16-processed-gene-3.13	scaffold_16:293373-293954:-	Os04g0589700 [Oryza sativa Japonica Group]:gi|115460200|ref|NP_001053700.1|:6e-24	IPR003613=U box domain ; IPR013083=Zinc finger, RING/FYVE/PHD-type	GO:0000151=cellular_component:ubiquitin ligase complex ; GO:0004842=molecular_function:ubiquitin-protein ligase activity ; GO:0016567=biological_process:protein ubiquitination
Nipponbare	maker-scaffold_16-snap-gene-5.59	scaffold_16:645060-646158:+	no_hit	IPR022146=Protein of unknown function DUF3678	no_go
Nipponbare	maker-scaffold_658-pred_gff_Fgenesh-gene-0.1	scaffold_658:20279-23198:-	Os12g0499200 [Oryza sativa Japonica Group]:gi|115488658|ref|NP_001066816.1|:0.0	no_ipr	no_go
Nipponbare	maker-scaffold_658-pred_gff_Fgenesh-gene-0.0	scaffold_658:4009-6023:-	Os11g0666200 [Oryza sativa Japonica Group]:gi|115486555|ref|NP_001068421.1|:0.0	IPR000719=Protein kinase domain ; IPR002290=Serine/threonine- /dual specificity protein kinase, catalytic domain ; IPR008271=Serine/threonine-protein kinase, active site ; IPR011009=Protein kinase-like domain ; IPR013320=Concanavalin A-like lectin/glucanase, subgroup	GO:0004672=molecular_function:protein kinase activity ; GO:0004674=molecular_function:protein serine/threonine kinase activity ; GO:0005524=molecular_function:ATP binding ; GO:0006468=biological_process:protein phosphorylation ; GO:0016772=molecular_function:transferase activity, transferring phosphorus-containing groups
Nipponbare	maker-scaffold_328-snap-gene-1.58	scaffold_328:198642-200892:+	no_hit	no_ipr	no_go
Nipponbare	maker-scaffold_1184-pred_gff_Fgenesh-gene-0.10	scaffold_1184:101285-102649:+	PREDICTED: uncharacterized protein LOC100824278 [Brachypodium distachyon]:gi|357127933|ref|XP_003565631.1|:3e-41	IPR025315=Domain of unknown function DUF4220	no_go
Nipponbare	maker-scaffold_83-pred_gff_Fgenesh-gene-3.7	scaffold_83:431385-431669:+	PREDICTED: putative multidrug resistance protein-like [Setaria italica]:gi|514806451|ref|XP_004978083.1|:0.0	no_ipr	no_go
Nipponbare	maker-scaffold_83-pred_gff_Fgenesh-gene-3.9	scaffold_83:464741-465982:+	no_hit	no_ipr	no_go
Nipponbare	maker-scaffold_83-pred_gff_Fgenesh-gene-3.8	scaffold_83:432253-432957:-	hypothetical protein SORBIDRAFT_04g019790 [Sorghum bicolor]:gi|242061640|ref|XP_002452109.1|:1e-34	no_ipr	no_go
Nipponbare	maker-scaffold_83-pred_gff_Fgenesh-gene-3.10	scaffold_83:467877-472447:-	Os02g0495400 [Oryza sativa Japonica Group]:gi|115446215|ref|NP_001046887.1|:0.0	IPR011989=Armadillo-like helical ; IPR016024=Armadillo-type fold	GO:0005488=molecular_function:binding
Nipponbare	maker-scaffold_1170-snap-gene-0.42	scaffold_1170:44780-49186:+	Os11g0515900 [Oryza sativa Japonica Group]:gi|297728391|ref|NP_001176559.1|:5e-19	no_ipr	no_go
Nipponbare	maker-scaffold_297-snap-gene-0.26	scaffold_297:3341-3723:-	no_hit	no_ipr	no_go
Nipponbare	snap-scaffold_13-processed-gene-2.24	scaffold_13:244462-247913:-	no_hit	no_ipr	no_go
Nipponbare	maker-scaffold_327-pred_gff_Fgenesh-gene-1.13	scaffold_327:210371-211106:+	Os03g0164200 [Oryza sativa Japonica Group]:gi|115450921|ref|NP_001049061.1|:6e-30	IPR010666=Zinc finger, GRF-type	GO:0008270=molecular_function:zinc ion binding
Nipponbare	snap-scaffold_290-processed-gene-1.43	scaffold_290:218987-221206:+	PREDICTED: uncharacterized protein LOC100845722 [Brachypodium distachyon]:gi|357152841|ref|XP_003576254.1|:0.0	IPR007658=Protein of unknown function DUF594 ; IPR025315=Domain of unknown function DUF4220	no_go
Nipponbare	maker-scaffold_290-pred_gff_Fgenesh-gene-1.15	scaffold_290:194766-195200:+	Os06g0152200 [Oryza sativa Japonica Group]:gi|115466470|ref|NP_001056834.1|:0.0	no_ipr	no_go
Nipponbare	snap-scaffold_290-processed-gene-1.40	scaffold_290:187297-190512:+	Os11g0616900 [Oryza sativa Japonica Group]:gi|115486281|ref|NP_001068284.1|:0.0	no_ipr	no_go
Nipponbare	maker-scaffold_290-pred_gff_Fgenesh-gene-1.18	scaffold_290:227846-231573:-	Os11g0618700 [Oryza sativa Japonica Group]:gi|297728587|ref|NP_001176657.1|:2e-149	IPR007658=Protein of unknown function DUF594 ; IPR025315=Domain of unknown function DUF4220	no_go
Nipponbare	maker-scaffold_290-pred_gff_Fgenesh-gene-1.17	scaffold_290:222374-224359:-	no_hit	no_ipr	no_go
Nipponbare	snap-scaffold_290-processed-gene-1.60	scaffold_290:195100-195522:-	no_hit	no_ipr	no_go
Nipponbare	maker-scaffold_290-pred_gff_Fgenesh-gene-1.14	scaffold_290:189039-191212:-	PREDICTED: uncharacterized protein LOC101765912 isoform X3 [Setaria italica]:gi|514807931|ref|XP_004978814.1|:2e-167	IPR007658=Protein of unknown function DUF594 ; IPR025315=Domain of unknown function DUF4220	no_go
Nipponbare	snap-scaffold_290-processed-gene-1.59	scaffold_290:191288-191806:-	PREDICTED: uncharacterized protein LOC100846028 [Brachypodium distachyon]:gi|357152844|ref|XP_003576255.1|:9e-65	no_ipr	no_go
Nipponbare	maker-scaffold_290-snap-gene-1.94	scaffold_290:260569-262770:-	Os11g0618700 [Oryza sativa Japonica Group]:gi|297728587|ref|NP_001176657.1|:1e-165	IPR025315=Domain of unknown function DUF4220	no_go
Nipponbare	maker-scaffold_290-snap-gene-1.81	scaffold_290:231894-232200:+	Os02g0789700, partial [Oryza sativa Japonica Group]:gi|297600029|ref|NP_001048354.2|:2e-14	no_ipr	no_go
Nipponbare	snap-scaffold_2303-processed-gene-0.2	scaffold_2303:1559-3855:+	Os08g0229701 [Oryza sativa Japonica Group]:gi|297726163|ref|NP_001175445.1|:4e-103	no_ipr	no_go
Nipponbare	maker-scaffold_1752-snap-gene-0.23	scaffold_1752:43494-44150:+	no_hit	no_ipr	no_go
Nipponbare	maker-scaffold_289-pred_gff_Fgenesh-gene-0.2	scaffold_289:47239-48076:+	Os08g0445700 [Oryza sativa Japonica Group]:gi|115476658|ref|NP_001061925.1|:0.0	no_ipr	no_go
Nipponbare	maker-scaffold_289-snap-gene-0.17	scaffold_289:27827-34779:+	Os09g0339800 [Oryza sativa Japonica Group]:gi|297609282|ref|NP_001062919.2|:0.0	IPR004129=Glycerophosphoryl diester phosphodiesterase ; IPR017946=PLC-like phosphodiesterase, TIM beta/alpha-barrel domain	GO:0006071=biological_process:glycerol metabolic process ; GO:0006629=biological_process:lipid metabolic process ; GO:0008081=molecular_function:phosphoric diester hydrolase activity ; GO:0008889=molecular_function:glycerophosphodiester phosphodiesterase activity
Nipponbare	maker-scaffold_289-pred_gff_Fgenesh-gene-0.0	scaffold_289:22919-26233:-	Os12g0454800, partial [Oryza sativa Japonica Group]:gi|115488474|ref|NP_001066724.1|:1e-28	IPR000719=Protein kinase domain ; IPR011009=Protein kinase-like domain	GO:0004672=molecular_function:protein kinase activity ; GO:0005524=molecular_function:ATP binding ; GO:0006468=biological_process:protein phosphorylation ; GO:0016772=molecular_function:transferase activity, transferring phosphorus-containing groups
Nipponbare	snap-scaffold_289-processed-gene-0.10	scaffold_289:11201-11614:-	Os07g0613800 [Oryza sativa Japonica Group]:gi|115473319|ref|NP_001060258.1|:5e-22	IPR012876=Protein of unknown function DUF1677, plant	no_go
Nipponbare	snap-scaffold_1566-processed-gene-0.1	scaffold_1566:40148-40679:+	no_hit	no_ipr	no_go
Nipponbare	maker-scaffold_957-snap-gene-0.34	scaffold_957:47903-49653:+	no_hit	no_ipr	no_go
Nipponbare	snap-scaffold_694-processed-gene-0.36	scaffold_694:140483-142075:+	Os01g0145950 [Oryza sativa Japonica Group]:gi|297719629|ref|NP_001172176.1|:9e-13	IPR016181=Acyl-CoA N-acyltransferase	no_go
Nipponbare	maker-scaffold_549-pred_gff_Fgenesh-gene-0.13	scaffold_549:104658-105180:+	Os11g0169400 [Oryza sativa Japonica Group]:gi|115484379|ref|NP_001065851.1|:1e-21	no_ipr	no_go
Nipponbare	maker-scaffold_937-pred_gff_Fgenesh-gene-0.3	scaffold_937:39063-40763:+	Os07g0456400 [Oryza sativa Japonica Group]:gi|115471921|ref|NP_001059559.1|:0.0	no_ipr	no_go
Nipponbare	maker-scaffold_363-pred_gff_Fgenesh-gene-1.4	scaffold_363:154745-157306:+	Os12g0540000 [Oryza sativa Japonica Group]:gi|115488922|ref|NP_001066948.1|:0.0	IPR011676=Domain of unknown function DUF1618	no_go
Nipponbare	maker-scaffold_363-snap-gene-1.39	scaffold_363:122383-122709:-	no_hit	no_ipr	no_go
Nipponbare	maker-scaffold_363-snap-gene-1.42	scaffold_363:158677-161368:-	PREDICTED: uncharacterized protein LOC101758206 [Setaria italica]:gi|514807079|ref|XP_004978396.1|:8e-64	no_ipr	no_go
Nipponbare	maker-scaffold_301-snap-gene-1.32	scaffold_301:104204-109973:-	PREDICTED: disease resistance protein RGA2-like [Setaria italica]:gi|514800184|ref|XP_004975023.1|:0.0	IPR000767=Disease resistance protein ; IPR002182=NB-ARC ; IPR027417=P-loop containing nucleoside triphosphate hydrolase	GO:0006952=biological_process:defense response ; GO:0043531=molecular_function:ADP binding
Nipponbare	maker-scaffold_301-snap-gene-1.28	scaffold_301:110637-111201:+	PREDICTED: disease resistance protein RGA2-like [Setaria italica]:gi|514800184|ref|XP_004975023.1|:8e-15	no_ipr	no_go
Nipponbare	maker-scaffold_619-pred_gff_Fgenesh-gene-0.13	scaffold_619:164664-165146:-	no_hit	no_ipr	no_go
Nipponbare	maker-scaffold_448-snap-gene-0.27	scaffold_448:78171-80510:-	Os07g0645700 [Oryza sativa Japonica Group]:gi|115473717|ref|NP_001060457.1|:3e-52	no_ipr	no_go
Nipponbare	maker-scaffold_448-pred_gff_Fgenesh-gene-1.8	scaffold_448:183969-184271:-	Os12g0570300 [Oryza sativa Japonica Group]:gi|115489182|ref|NP_001067078.1|:3e-97	no_ipr	no_go
Nipponbare	maker-scaffold_420-snap-gene-1.64	scaffold_420:112835-114230:+	Os07g0648600 [Oryza sativa Japonica Group]:gi|297725903|ref|NP_001175315.1|:0.0	no_ipr	no_go
Nipponbare	maker-scaffold_1191-snap-gene-0.38	scaffold_1191:86010-88648:+	Os09g0565100 [Oryza sativa Japonica Group]:gi|115480703|ref|NP_001063945.1|:0.0	IPR000668=Peptidase C1A, papain C-terminal ; IPR013128=Peptidase C1A, papain ; IPR013201=Proteinase inhibitor I29, cathepsin propeptide	GO:0006508=biological_process:proteolysis ; GO:0008234=molecular_function:cysteine-type peptidase activity
Nipponbare	maker-scaffold_1191-pred_gff_Fgenesh-gene-0.11	scaffold_1191:90175-92285:-	Os09g0564600 [Oryza sativa Japonica Group]:gi|297727243|ref|NP_001175985.1|:3e-131	IPR000169=Cysteine peptidase, cysteine active site ; IPR000668=Peptidase C1A, papain C-terminal ; IPR013128=Peptidase C1A, papain ; IPR013201=Proteinase inhibitor I29, cathepsin propeptide ; IPR025660=Cysteine peptidase, histidine active site ; IPR025661=Cysteine peptidase, asparagine active site	GO:0006508=biological_process:proteolysis ; GO:0008234=molecular_function:cysteine-type peptidase activity
Nipponbare	snap-scaffold_53-processed-gene-4.44	scaffold_53:531111-531687:+	no_hit	no_ipr	no_go
Nipponbare	maker-scaffold_53-snap-gene-4.65	scaffold_53:451556-452489:-	Os08g0518400 [Oryza sativa Japonica Group]:gi|115477312|ref|NP_001062252.1|:3e-65	IPR000719=Protein kinase domain ; IPR001245=Serine-threonine/tyrosine-protein kinase catalytic domain ; IPR011009=Protein kinase-like domain ; IPR013320=Concanavalin A-like lectin/glucanase, subgroup ; IPR020635=Tyrosine-protein kinase, catalytic domain	GO:0004672=molecular_function:protein kinase activity ; GO:0004713=molecular_function:protein tyrosine kinase activity ; GO:0005524=molecular_function:ATP binding ; GO:0006468=biological_process:protein phosphorylation ; GO:0016772=molecular_function:transferase activity, transferring phosphorus-containing groups
Nipponbare	maker-scaffold_53-pred_gff_Fgenesh-gene-4.15	scaffold_53:478463-478792:-	no_hit	no_ipr	no_go
Nipponbare	maker-scaffold_1429-snap-gene-0.22	scaffold_1429:27109-27375:+	no_hit	no_ipr	no_go
Nipponbare	maker-scaffold_477-pred_gff_Fgenesh-gene-0.3	scaffold_477:77197-78543:+	Os11g0278300 [Oryza sativa Japonica Group]:gi|297611641|ref|NP_001067688.2|:0.0	IPR004158=Protein of unknown function DUF247, plant	no_go
Nipponbare	maker-scaffold_477-pred_gff_Fgenesh-gene-0.2	scaffold_477:70175-71142:+	no_hit	no_ipr	no_go
Nipponbare	maker-scaffold_477-snap-gene-0.10	scaffold_477:12938-14202:-	Os11g0280500 [Oryza sativa Japonica Group]:gi|297728235|ref|NP_001176481.1|:4e-98	no_ipr	no_go
Nipponbare	maker-scaffold_477-snap-gene-1.27	scaffold_477:118146-119460:+	no_hit	no_ipr	no_go
Nipponbare	maker-scaffold_398-pred_gff_Fgenesh-gene-1.3	scaffold_398:115729-117371:-	Os12g0609200, partial [Oryza sativa Japonica Group]:gi|115489510|ref|NP_001067242.1|:4e-136	no_ipr	no_go
Nipponbare	snap-scaffold_1789-processed-gene-0.14	scaffold_1789:44136-44369:-	no_hit	no_ipr	no_go
Nipponbare	maker-scaffold_336-pred_gff_Fgenesh-gene-0.1	scaffold_336:21014-24377:-	Os01g0947700 [Oryza sativa Japonica Group]:gi|115442219|ref|NP_001045389.1|:0.0	IPR000490=Glycoside hydrolase, family 17 ; IPR001611=Leucine-rich repeat ; IPR013781=Glycoside hydrolase, catalytic domain ; IPR017853=Glycoside hydrolase, superfamily	GO:0003824=molecular_function:catalytic activity ; GO:0004553=molecular_function:hydrolase activity, hydrolyzing O-glycosyl compounds ; GO:0005515=molecular_function:protein binding ; GO:0005975=biological_process:carbohydrate metabolic process
Nipponbare	maker-scaffold_164-snap-gene-0.36	scaffold_164:78128-87007:+	Os01g0327900 [Oryza sativa Japonica Group]:gi|297596672|ref|NP_001042911.2|:0.0	IPR001810=F-box domain ; IPR005174=Protein of unknown function DUF295	GO:0005515=molecular_function:protein binding
Nipponbare	maker-scaffold_164-pred_gff_Fgenesh-gene-1.8	scaffold_164:97102-97560:-	no_hit	no_ipr	no_go
Nipponbare	maker-scaffold_164-snap-gene-1.31	scaffold_164:88610-90780:-	Os01g0328200 [Oryza sativa Japonica Group]:gi|115436310|ref|NP_001042913.1|:3e-64	no_ipr	no_go
Nipponbare	maker-scaffold_812-pred_gff_Fgenesh-gene-0.0	scaffold_812:405-1073:+	ribosome inactivating protein precursor [Zea mays]:gi|226509006|ref|NP_001149361.1|:1e-37	IPR001574=Ribosome-inactivating protein ; IPR016138=Ribosome-inactivating protein, subdomain 1	GO:0017148=biological_process:negative regulation of translation ; GO:0030598=molecular_function:rRNA N-glycosylase activity
Nipponbare	maker-scaffold_216-pred_gff_Fgenesh-gene-1.1	scaffold_216:173554-175581:+	Os03g0589500, partial [Oryza sativa Japonica Group]:gi|115453961|ref|NP_001050581.1|:1e-44	no_ipr	no_go
Nipponbare	maker-scaffold_392-snap-gene-1.29	scaffold_392:105295-110060:+	no_hit	no_ipr	no_go
Nipponbare	maker-scaffold_127-snap-gene-2.32	scaffold_127:263365-265051:-	Os10g0112100 [Oryza sativa Japonica Group]:gi|115480892|ref|NP_001064039.1|:6e-135	IPR006461=Uncharacterised protein family Cys-rich	no_go
Nipponbare	maker-scaffold_1530-pred_gff_Fgenesh-gene-0.2	scaffold_1530:32726-35204:+	no_hit	no_ipr	no_go
Nipponbare	maker-scaffold_1350-snap-gene-0.4	scaffold_1350:89989-91789:-	hypothetical protein SORBIDRAFT_05g006445, partial [Sorghum bicolor]:gi|242067873|ref|XP_002449213.1|:1e-36	no_ipr	no_go
Nipponbare	maker-scaffold_1350-snap-gene-0.3	scaffold_1350:89510-89907:-	no_hit	no_ipr	no_go
Nipponbare	maker-scaffold_1621-pred_gff_Fgenesh-gene-0.2	scaffold_1621:26133-34758:+	Os06g0279900 [Oryza sativa Japonica Group]:gi|115467580|ref|NP_001057389.1|:0.0	IPR000767=Disease resistance protein ; IPR002182=NB-ARC ; IPR027417=P-loop containing nucleoside triphosphate hydrolase	GO:0006952=biological_process:defense response ; GO:0043531=molecular_function:ADP binding
Nipponbare	maker-scaffold_1907-snap-gene-0.10	scaffold_1907:17052-33282:+	PREDICTED: disease resistance protein RPM1-like isoform X3 [Setaria italica]:gi|514808417|ref|XP_004979049.1|:0.0	IPR000719=Protein kinase domain ; IPR000767=Disease resistance protein ; IPR002182=NB-ARC ; IPR002290=Serine/threonine- /dual specificity protein kinase, catalytic domain ; IPR008271=Serine/threonine-protein kinase, active site ; IPR011009=Protein kinase-like domain ; IPR017441=Protein kinase, ATP binding site ; IPR027417=P-loop containing nucleoside triphosphate hydrolase	GO:0004672=molecular_function:protein kinase activity ; GO:0004674=molecular_function:protein serine/threonine kinase activity ; GO:0005524=molecular_function:ATP binding ; GO:0006468=biological_process:protein phosphorylation ; GO:0006952=biological_process:defense response ; GO:0016772=molecular_function:transferase activity, transferring phosphorus-containing groups ; GO:0043531=molecular_func…
Nipponbare	maker-scaffold_92-pred_gff_Fgenesh-gene-3.0	scaffold_92:317734-322176:+	Os11g0222900 [Oryza sativa Japonica Group]:gi|115484771|ref|NP_001067529.1|:0.0	IPR000767=Disease resistance protein ; IPR002182=NB-ARC ; IPR027417=P-loop containing nucleoside triphosphate hydrolase	GO:0006952=biological_process:defense response ; GO:0043531=molecular_function:ADP binding
Nipponbare	maker-scaffold_92-snap-gene-3.61	scaffold_92:292479-301560:-	Os11g0223400, partial [Oryza sativa Japonica Group]:gi|297611485|ref|NP_001067530.2|:0.0	IPR000767=Disease resistance protein ; IPR002182=NB-ARC ; IPR027417=P-loop containing nucleoside triphosphate hydrolase	GO:0006952=biological_process:defense response ; GO:0043531=molecular_function:ADP binding
Nipponbare	snap-scaffold_92-processed-gene-3.23	scaffold_92:290790-291632:-	no_hit	no_ipr	no_go
Nipponbare	maker-scaffold_92-pred_gff_Fgenesh-gene-0.2	scaffold_92:54252-62982:+	Os11g0227300, partial [Oryza sativa Japonica Group]:gi|297611500|ref|NP_001067546.2|:8e-158	no_ipr	no_go
Nipponbare	maker-scaffold_1202-pred_gff_Fgenesh-gene-0.8	scaffold_1202:56534-57103:+	no_hit	no_ipr	no_go
Nipponbare	maker-scaffold_174-pred_gff_Fgenesh-gene-1.11	scaffold_174:93264-93482:+	Os04g0453500 [Oryza sativa Japonica Group]:gi|297602836|ref|NP_001052958.2|:5e-19	no_ipr	no_go
Nipponbare	snap-scaffold_228-processed-gene-1.4	scaffold_228:130755-132063:+	no_hit	no_ipr	no_go
Nipponbare	snap-scaffold_745-processed-gene-0.7	scaffold_745:86187-86570:+	no_hit	no_ipr	no_go
Nipponbare	maker-scaffold_2608-snap-gene-0.4	scaffold_2608:16520-17021:-	no_hit	no_ipr	no_go
Nipponbare	maker-scaffold_889-snap-gene-0.33	scaffold_889:129254-130091:-	no_hit	no_ipr	no_go
Nipponbare	snap-scaffold_462-processed-gene-1.31	scaffold_462:209315-209911:+	Os01g0289900 [Oryza sativa Japonica Group]:gi|297719847|ref|NP_001172285.1|:6e-15	IPR003480=Transferase ; IPR023213=Chloramphenicol acetyltransferase-like domain	GO:0016747=molecular_function:transferase activity, transferring acyl groups other than amino-acyl groups
Nipponbare	maker-scaffold_416-snap-gene-0.18	scaffold_416:40664-41950:+	Os10g0455800 [Oryza sativa Japonica Group]:gi|297727645|ref|NP_001176186.1|:9e-53	no_ipr	no_go
Nipponbare	maker-scaffold_2297-pred_gff_Fgenesh-gene-0.0	scaffold_2297:981-2064:-	no_hit	no_ipr	no_go
Nipponbare	maker-scaffold_2297-snap-gene-0.3	scaffold_2297:4737-8843:-	no_hit	no_ipr	no_go
Nipponbare	maker-scaffold_2297-snap-gene-0.4	scaffold_2297:22775-23168:-	hypothetical protein SORBIDRAFT_05g022610 [Sorghum bicolor]:gi|242071473|ref|XP_002451013.1|:1e-12	no_ipr	no_go
Nipponbare	maker-scaffold_544-pred_gff_Fgenesh-gene-0.20	scaffold_544:129515-132223:-	hypothetical protein SORBIDRAFT_10g025140 [Sorghum bicolor]:gi|242096482|ref|XP_002438731.1|:0.0	IPR003480=Transferase ; IPR023213=Chloramphenicol acetyltransferase-like domain	GO:0016747=molecular_function:transferase activity, transferring acyl groups other than amino-acyl groups
Nipponbare	snap-scaffold_14-processed-gene-4.17	scaffold_14:446134-446519:+	no_hit	no_ipr	no_go
Nipponbare	maker-scaffold_696-pred_gff_Fgenesh-gene-0.8	scaffold_696:83398-91288:-	PREDICTED: G-type lectin S-receptor-like serine/threonine-protein kinase At4g27290-like isoform X2 [Glycine max]:gi|571501421|ref|XP_006594797.1|:5e-93	IPR000719=Protein kinase domain ; IPR002290=Serine/threonine- /dual specificity protein kinase, catalytic domain ; IPR008271=Serine/threonine-protein kinase, active site ; IPR011009=Protein kinase-like domain ; IPR017441=Protein kinase, ATP binding site	GO:0004672=molecular_function:protein kinase activity ; GO:0004674=molecular_function:protein serine/threonine kinase activity ; GO:0005524=molecular_function:ATP binding ; GO:0006468=biological_process:protein phosphorylation ; GO:0016772=molecular_function:transferase activity, transferring phosphorus-containing groups
Nipponbare	maker-scaffold_696-pred_gff_Fgenesh-gene-0.10	scaffold_696:106214-106678:-	PREDICTED: cytochrome P450 71A1-like [Setaria italica]:gi|514799570|ref|XP_004974722.1|:2e-46	IPR001128=Cytochrome P450	GO:0005506=molecular_function:iron ion binding ; GO:0016705=molecular_function:oxidoreductase activity, acting on paired donors, with incorporation or reduction of molecular oxygen ; GO:0020037=molecular_function:heme binding ; GO:0055114=biological_process:oxidation-reduction process
Nipponbare	maker-scaffold_696-pred_gff_Fgenesh-gene-0.9	scaffold_696:95102-95518:-	PREDICTED: proline-rich receptor-like protein kinase PERK14-like isoform X4 [Setaria italica]:gi|514752335|ref|XP_004962551.1|:7e-28	no_ipr	no_go
Nipponbare	snap-scaffold_1379-processed-gene-0.11	scaffold_1379:79118-79441:+	no_hit	no_ipr	no_go
Nipponbare	snap-scaffold_391-processed-gene-1.27	scaffold_391:159088-159351:+	no_hit	no_ipr	no_go
Nipponbare	maker-scaffold_63-snap-gene-4.6	scaffold_63:509378-510539:+	no_hit	no_ipr	no_go
Nipponbare	snap-scaffold_63-processed-gene-3.8	scaffold_63:290722-290931:+	no_hit	no_ipr	no_go
Nipponbare	maker-scaffold_63-snap-gene-3.23	scaffold_63:319488-337027:+	Os12g0254400 [Oryza sativa Japonica Group]:gi|115488028|ref|NP_001066501.1|:4e-52	IPR016071=Staphylococcal nuclease (SNase-like), OB-fold	GO:0003676=molecular_function:nucleic acid binding ; GO:0016788=molecular_function:hydrolase activity, acting on ester bonds
Nipponbare	maker-scaffold_63-snap-gene-2.15	scaffold_63:261820-273628:+	Os12g0255200 [Oryza sativa Japonica Group]:gi|297729023|ref|NP_001176875.1|:0.0	IPR016071=Staphylococcal nuclease (SNase-like), OB-fold	GO:0003676=molecular_function:nucleic acid binding ; GO:0016788=molecular_function:hydrolase activity, acting on ester bonds
Nipponbare	maker-scaffold_63-pred_gff_Fgenesh-gene-2.0	scaffold_63:247871-249751:-	Os12g0255600 [Oryza sativa Japonica Group]:gi|297612948|ref|NP_001066505.2|:0.0	IPR001878=Zinc finger, CCHC-type	GO:0003676=molecular_function:nucleic acid binding ; GO:0008270=molecular_function:zinc ion binding
Nipponbare	maker-scaffold_575-snap-gene-0.61	scaffold_575:135775-136609:-	no_hit	no_ipr	no_go
Nipponbare	maker-scaffold_168-pred_gff_Fgenesh-gene-2.4	scaffold_168:275052-286877:+	Os11g0460800 [Oryza sativa Japonica Group]:gi|115485433|ref|NP_001067860.1|:0.0	IPR001563=Peptidase S10, serine carboxypeptidase	GO:0004185=molecular_function:serine-type carboxypeptidase activity ; GO:0006508=biological_process:proteolysis
Nipponbare	maker-scaffold_1092-snap-gene-0.13	scaffold_1092:64663-68160:+	Os01g0380700 [Oryza sativa Japonica Group]:gi|297596803|ref|NP_001043087.2|:1e-57	no_ipr	no_go
Nipponbare	maker-scaffold_954-snap-gene-0.45	scaffold_954:40663-43877:+	Os11g0146300 [Oryza sativa Japonica Group]:gi|115484147|ref|NP_001065735.1|:1e-148	no_ipr	no_go
Nipponbare	maker-scaffold_954-snap-gene-0.58	scaffold_954:33243-37479:-	Os11g0146200 [Oryza sativa Japonica Group]:gi|115484145|ref|NP_001065734.1|:3e-145	IPR002110=Ankyrin repeat ; IPR020683=Ankyrin repeat-containing domain	GO:0005515=molecular_function:protein binding
Nipponbare	maker-scaffold_954-snap-gene-0.56	scaffold_954:26391-27284:-	PREDICTED: patatin-12-like [Setaria italica]:gi|514815165|ref|XP_004982344.1|:1e-16	no_ipr	no_go
Nipponbare	maker-scaffold_954-snap-gene-0.46	scaffold_954:44242-44720:+	no_hit	no_ipr	no_go
Nipponbare	maker-scaffold_377-snap-gene-1.65	scaffold_377:170053-170917:+	Os05g0125200 [Oryza sativa Japonica Group]:gi|115461837|ref|NP_001054518.1|:9e-17	IPR013320=Concanavalin A-like lectin/glucanase, subgroup	no_go
Nipponbare	maker-scaffold_849-snap-gene-0.22	scaffold_849:64563-72343:+	hypothetical protein SORBIDRAFT_03g027520 [Sorghum bicolor]:gi|242057989|ref|XP_002458140.1|:0.0	IPR003439=ABC transporter-like ; IPR003593=AAA+ ATPase domain ; IPR013525=ABC-2 type transporter ; IPR013581=Plant PDR ABC transporter associated ; IPR027417=P-loop containing nucleoside triphosphate hydrolase	GO:0000166=molecular_function:nucleotide binding ; GO:0005524=molecular_function:ATP binding ; GO:0016020=cellular_component:membrane ; GO:0016887=molecular_function:ATPase activity ; GO:0017111=molecular_function:nucleoside-triphosphatase activity
Nipponbare	maker-scaffold_849-snap-gene-0.19	scaffold_849:45186-47338:+	no_hit	no_ipr	no_go
Nipponbare	maker-scaffold_849-snap-gene-0.23	scaffold_849:79656-80174:+	Os03g0274400, partial [Oryza sativa Japonica Group]:gi|297721997|ref|NP_001173362.1|:3e-12	no_ipr	no_go
Nipponbare	maker-scaffold_849-snap-gene-0.20	scaffold_849:44807-45172:+	no_hit	no_ipr	no_go
Nipponbare	maker-scaffold_1157-snap-gene-0.34	scaffold_1157:91016-96720:-	no_hit	no_ipr	no_go
Nipponbare	maker-scaffold_347-pred_gff_Fgenesh-gene-1.8	scaffold_347:200487-200858:+	Os01g0102800 [Oryza sativa Japonica Group]:gi|115433988|ref|NP_001041752.1|:6e-11	no_ipr	no_go
Nipponbare	maker-scaffold_347-snap-gene-1.49	scaffold_347:195642-197987:-	no_hit	no_ipr	no_go
Nipponbare	snap-scaffold_724-processed-gene-0.13	scaffold_724:77538-78109:+	no_hit	no_ipr	no_go
Nipponbare	maker-scaffold_1829-pred_gff_Fgenesh-gene-0.0	scaffold_1829:722-2365:-	PREDICTED: L-type lectin-domain containing receptor kinase IX.1-like [Brachypodium distachyon]:gi|357157867|ref|XP_003577940.1|:2e-13	IPR001220=Legume lectin domain ; IPR008985=Concanavalin A-like lectin/glucanases superfamily ; IPR013320=Concanavalin A-like lectin/glucanase, subgroup	GO:0030246=molecular_function:carbohydrate binding
Nipponbare	snap-scaffold_2206-processed-gene-0.1	scaffold_2206:3022-3518:-	no_hit	no_ipr	no_go
Nipponbare	maker-scaffold_1393-pred_gff_Fgenesh-gene-0.0	scaffold_1393:44332-44855:+	Os11g0121800 [Oryza sativa Japonica Group]:gi|297727921|ref|NP_001176324.1|:4e-115	IPR000719=Protein kinase domain ; IPR011009=Protein kinase-like domain ; IPR013320=Concanavalin A-like lectin/glucanase, subgroup ; IPR017441=Protein kinase, ATP binding site	GO:0004672=molecular_function:protein kinase activity ; GO:0005524=molecular_function:ATP binding ; GO:0006468=biological_process:protein phosphorylation ; GO:0016772=molecular_function:transferase activity, transferring phosphorus-containing groups
Nipponbare	maker-scaffold_1302-snap-gene-0.13	scaffold_1302:69188-71318:+	no_hit	no_ipr	no_go
Nipponbare	snap-scaffold_1302-processed-gene-0.11	scaffold_1302:88383-92775:-	no_hit	no_ipr	no_go
Nipponbare	maker-scaffold_998-snap-gene-0.36	scaffold_998:83556-86828:-	Os09g0436600 [Oryza sativa Japonica Group]:gi|115479333|ref|NP_001063260.1|:2e-175	IPR009003=Trypsin-like cysteine/serine peptidase domain	GO:0003824=molecular_function:catalytic activity
Nipponbare	maker-scaffold_312-pred_gff_Fgenesh-gene-1.5	scaffold_312:155454-156844:+	no_hit	no_ipr	no_go
Nipponbare	snap-scaffold_312-processed-gene-1.26	scaffold_312:165781-167166:+	Os05g0369700 [Oryza sativa Japonica Group]:gi|115463495|ref|NP_001055347.1|:2e-109	IPR004140=Exocyst complex protein Exo70 ; IPR016159=Cullin repeat-like-containing domain	GO:0000145=cellular_component:exocyst ; GO:0006887=biological_process:exocytosis
Nipponbare	maker-scaffold_312-pred_gff_Fgenesh-gene-1.6	scaffold_312:157227-158906:-	Os05g0369500 [Oryza sativa Japonica Group]:gi|115463493|ref|NP_001055346.1|:0.0	IPR004140=Exocyst complex protein Exo70 ; IPR016159=Cullin repeat-like-containing domain	GO:0000145=cellular_component:exocyst ; GO:0006887=biological_process:exocytosis
Nipponbare	snap-scaffold_312-processed-gene-1.38	scaffold_312:160806-162657:-	no_hit	no_ipr	no_go
Nipponbare	maker-scaffold_1008-pred_gff_Fgenesh-gene-0.11	scaffold_1008:108892-111392:+	Os07g0640900 [Oryza sativa Japonica Group]:gi|115473651|ref|NP_001060424.1|:7e-178	IPR007087=Zinc finger, C2H2	GO:0046872=molecular_function:metal ion binding
Nipponbare	maker-scaffold_1008-snap-gene-0.41	scaffold_1008:112380-114569:-	Os11g0609900 [Oryza sativa Japonica Group]:gi|297728571|ref|NP_001176649.1|:8e-130	no_ipr	no_go
Nipponbare	maker-scaffold_1008-snap-gene-0.40	scaffold_1008:111973-112340:-	Os02g0754100 [Oryza sativa Japonica Group]:gi|115448745|ref|NP_001048152.1|:2e-13	no_ipr	no_go
Nipponbare	maker-scaffold_1261-pred_gff_Fgenesh-gene-0.0	scaffold_1261:72496-72885:+	Os01g0133900 [Oryza sativa Japonica Group]:gi|297596042|ref|NP_001041941.2|:2e-17	IPR000719=Protein kinase domain ; IPR011009=Protein kinase-like domain	GO:0004672=molecular_function:protein kinase activity ; GO:0005524=molecular_function:ATP binding ; GO:0006468=biological_process:protein phosphorylation ; GO:0016772=molecular_function:transferase activity, transferring phosphorus-containing groups
Nipponbare	maker-scaffold_1261-snap-gene-0.8	scaffold_1261:63845-64436:-	no_hit	no_ipr	no_go
Nipponbare	maker-scaffold_80-pred_gff_Fgenesh-gene-1.12	scaffold_80:184361-184867:-	Os01g0714600 [Oryza sativa Japonica Group]:gi|297597495|ref|NP_001044058.2|:1e-117	no_ipr	no_go
Nipponbare	maker-scaffold_80-snap-gene-2.25	scaffold_80:196901-197482:-	no_hit	no_ipr	no_go
Nipponbare	maker-scaffold_80-snap-gene-2.21	scaffold_80:201629-202739:+	PREDICTED: uncharacterized protein LOC101764276 [Setaria italica]:gi|514806391|ref|XP_004978053.1|:1e-37	IPR025836=Zinc knuckle CX2CX4HX4C	no_go
Nipponbare	maker-scaffold_80-snap-gene-3.80	scaffold_80:360717-362849:+	Os05g0521700 [Oryza sativa Japonica Group]:gi|115464957|ref|NP_001056078.1|:3e-11	no_ipr	no_go
Nipponbare	maker-scaffold_701-pred_gff_Fgenesh-gene-0.4	scaffold_701:91523-94988:+	Os11g0628000 [Oryza sativa Japonica Group]:gi|297728605|ref|NP_001176666.1|:0.0	IPR000719=Protein kinase domain ; IPR001611=Leucine-rich repeat ; IPR002290=Serine/threonine- /dual specificity protein kinase, catalytic domain ; IPR003591=Leucine-rich repeat, typical subtype ; IPR008271=Serine/threonine-protein kinase, active site ; IPR011009=Protein kinase-like domain ; IPR013210=Leucine-rich repeat-containing N-terminal, type 2 ; IPR013320=Concanavalin A-like lectin/glucanas…	GO:0004672=molecular_function:protein kinase activity ; GO:0004674=molecular_function:protein serine/threonine kinase activity ; GO:0005515=molecular_function:protein binding ; GO:0005524=molecular_function:ATP binding ; GO:0006468=biological_process:protein phosphorylation ; GO:0016772=molecular_function:transferase activity, transferring phosphorus-containing groups
Nipponbare	maker-scaffold_701-snap-gene-0.28	scaffold_701:36847-45571:+	Os11g0626700 [Oryza sativa Japonica Group]:gi|115486333|ref|NP_001068310.1|:5e-85	no_ipr	no_go
Nipponbare	maker-scaffold_701-snap-gene-0.39	scaffold_701:9254-12721:-	Os11g0625900 [Oryza sativa Japonica Group]:gi|297612226|ref|NP_001068309.2|:0.0	IPR000719=Protein kinase domain ; IPR001611=Leucine-rich repeat ; IPR002290=Serine/threonine- /dual specificity protein kinase, catalytic domain ; IPR003591=Leucine-rich repeat, typical subtype ; IPR008271=Serine/threonine-protein kinase, active site ; IPR011009=Protein kinase-like domain ; IPR013210=Leucine-rich repeat-containing N-terminal, type 2 ; IPR013320=Concanavalin A-like lectin/glucanas…	GO:0004672=molecular_function:protein kinase activity ; GO:0004674=molecular_function:protein serine/threonine kinase activity ; GO:0005515=molecular_function:protein binding ; GO:0005524=molecular_function:ATP binding ; GO:0006468=biological_process:protein phosphorylation ; GO:0016772=molecular_function:transferase activity, transferring phosphorus-containing groups
Nipponbare	maker-scaffold_29-pred_gff_Fgenesh-gene-2.6	scaffold_29:289021-289655:-	Os01g0239000 [Oryza sativa Japonica Group]:gi|115435568|ref|NP_001042542.1|:1e-148	no_ipr	no_go
Nipponbare	maker-scaffold_29-snap-gene-3.24	scaffold_29:306121-311153:+	Os10g0136100 [Oryza sativa Japonica Group]:gi|115481060|ref|NP_001064123.1|:0.0	IPR000767=Disease resistance protein ; IPR002182=NB-ARC ; IPR027417=P-loop containing nucleoside triphosphate hydrolase	GO:0006952=biological_process:defense response ; GO:0043531=molecular_function:ADP binding
Nipponbare	snap-scaffold_29-processed-gene-3.14	scaffold_29:316338-317063:+	hypothetical protein SORBIDRAFT_02g036090 [Sorghum bicolor]:gi|242045944|ref|XP_002460843.1|:4e-39	IPR001810=F-box domain	GO:0005515=molecular_function:protein binding
Nipponbare	maker-scaffold_29-pred_gff_Fgenesh-gene-3.2	scaffold_29:324787-325676:-	hypothetical protein SORBIDRAFT_04g005300 [Sorghum bicolor]:gi|242064220|ref|XP_002453399.1|:1e-15	no_ipr	no_go
Nipponbare	maker-scaffold_29-snap-gene-3.26	scaffold_29:312688-316819:-	no_hit	no_ipr	no_go
Nipponbare	maker-scaffold_2379-pred_gff_Fgenesh-gene-0.1	scaffold_2379:20640-21047:+	no_hit	no_ipr	no_go
Nipponbare	maker-scaffold_2864-pred_gff_Fgenesh-gene-0.0	scaffold_2864:4831-5955:+	Os12g0471100 [Oryza sativa Japonica Group]:gi|115488530|ref|NP_001066752.1|:2e-155	IPR003593=AAA+ ATPase domain ; IPR003959=ATPase, AAA-type, core ; IPR025753=AAA-type ATPase, N-terminal domain ; IPR027417=P-loop containing nucleoside triphosphate hydrolase	GO:0000166=molecular_function:nucleotide binding ; GO:0005524=molecular_function:ATP binding ; GO:0017111=molecular_function:nucleoside-triphosphatase activity
Nipponbare	maker-scaffold_852-snap-gene-0.35	scaffold_852:110753-114030:+	Os04g0286400 [Oryza sativa Japonica Group]:gi|115457554|ref|NP_001052377.1|:3e-53	no_ipr	no_go
Nipponbare	maker-scaffold_852-snap-gene-0.37	scaffold_852:130710-132009:+	Os05g0237200 [Oryza sativa Japonica Group]:gi|297723847|ref|NP_001174287.1|:7e-23	no_ipr	no_go
Nipponbare	maker-scaffold_852-pred_gff_Fgenesh-gene-0.8	scaffold_852:110717-111013:-	no_hit	no_ipr	no_go
Nipponbare	maker-scaffold_3774-pred_gff_Fgenesh-gene-0.0	scaffold_3774:511-861:+	no_hit	no_ipr	no_go
Nipponbare	maker-scaffold_8-pred_gff_Fgenesh-gene-6.11	scaffold_8:698298-706129:+	Os04g0205200 [Oryza sativa Japonica Group]:gi|297602250|ref|NP_001052238.2|:0.0	IPR000767=Disease resistance protein ; IPR002182=NB-ARC ; IPR027417=P-loop containing nucleoside triphosphate hydrolase	GO:0006952=biological_process:defense response ; GO:0043531=molecular_function:ADP binding
Nipponbare	snap-scaffold_8-processed-gene-6.42	scaffold_8:690581-690889:-	no_hit	no_ipr	no_go
Nipponbare	snap-scaffold_8-processed-gene-6.44	scaffold_8:709846-710061:-	no_hit	no_ipr	no_go
Nipponbare	maker-scaffold_129-pred_gff_Fgenesh-gene-0.0	scaffold_129:8797-9282:+	Os03g0217900 [Oryza sativa Japonica Group]:gi|115451585|ref|NP_001049393.1|:2e-109	no_ipr	no_go
Nipponbare	maker-scaffold_1482-snap-gene-0.19	scaffold_1482:2246-11974:+	PREDICTED: UPF0481 protein At3g47200-like [Brachypodium distachyon]:gi|357142799|ref|XP_003572698.1|:4e-76	IPR004158=Protein of unknown function DUF247, plant	no_go
Nipponbare	maker-scaffold_417-snap-gene-1.36	scaffold_417:236986-239624:-	no_hit	no_ipr	no_go
Nipponbare	maker-scaffold_2028-pred_gff_Fgenesh-gene-0.0	scaffold_2028:19473-20281:-	Os03g0606600 [Oryza sativa Japonica Group]:gi|297722335|ref|NP_001173531.1|:7e-27	no_ipr	no_go
Nipponbare	maker-scaffold_360-snap-gene-1.49	scaffold_360:160418-163605:+	Os04g0185100 [Oryza sativa Japonica Group]:gi|115457182|ref|NP_001052191.1|:5e-52	IPR014939=CDT1 Geminin-binding domain-like ; IPR025653=Peroxisome biogenesis factor 1	GO:0005524=molecular_function:ATP binding ; GO:0005778=cellular_component:peroxisomal membrane ; GO:0006625=biological_process:protein targeting to peroxisome ; GO:0042623=molecular_function:ATPase activity, coupled
Nipponbare	maker-scaffold_360-pred_gff_Fgenesh-gene-1.4	scaffold_360:164139-164426:-	Os04g0129200 [Oryza sativa Japonica Group]:gi|115456978|ref|NP_001052089.1|:1e-151	no_ipr	no_go
Nipponbare	snap-scaffold_1285-processed-gene-0.16	scaffold_1285:34877-36942:+	Os10g0429300 [Oryza sativa Japonica Group]:gi|297610521|ref|NP_001064656.2|:2e-99	IPR000210=BTB/POZ-like ; IPR002083=MATH ; IPR008974=TRAF-like ; IPR011333=BTB/POZ fold ; IPR013069=BTB/POZ	GO:0005515=molecular_function:protein binding
Nipponbare	maker-scaffold_1285-pred_gff_Fgenesh-gene-0.7	scaffold_1285:49035-49505:+	hypothetical protein SORBIDRAFT_06g000740 [Sorghum bicolor]:gi|242074960|ref|XP_002447416.1|:4e-37	IPR011333=BTB/POZ fold	no_go
Nipponbare	maker-scaffold_1285-snap-gene-0.33	scaffold_1285:16456-51240:-	Os10g0429300 [Oryza sativa Japonica Group]:gi|297610521|ref|NP_001064656.2|:0.0	IPR000210=BTB/POZ-like ; IPR002083=MATH ; IPR008974=TRAF-like ; IPR011333=BTB/POZ fold ; IPR013069=BTB/POZ	GO:0005515=molecular_function:protein binding
Nipponbare	snap-scaffold_1285-processed-gene-0.25	scaffold_1285:51243-51434:-	Os10g0427600 [Oryza sativa Japonica Group]:gi|115482112|ref|NP_001064649.1|:5e-13	IPR002083=MATH ; IPR008974=TRAF-like	GO:0005515=molecular_function:protein binding
Nipponbare	snap-scaffold_24-processed-gene-3.11	scaffold_24:334692-334967:+	no_hit	no_ipr	no_go
Nipponbare	maker-scaffold_641-pred_gff_Fgenesh-gene-0.0	scaffold_641:13838-15703:+	PREDICTED: geraniol 8-hydroxylase-like [Setaria italica]:gi|514812157|ref|XP_004980873.1|:2e-102	IPR001128=Cytochrome P450 ; IPR002401=Cytochrome P450, E-class, group I ; IPR017972=Cytochrome P450, conserved site	GO:0005506=molecular_function:iron ion binding ; GO:0016705=molecular_function:oxidoreductase activity, acting on paired donors, with incorporation or reduction of molecular oxygen ; GO:0020037=molecular_function:heme binding ; GO:0055114=biological_process:oxidation-reduction process
Nipponbare	maker-scaffold_641-pred_gff_Fgenesh-gene-0.2	scaffold_641:67243-68519:+	hypothetical protein SORBIDRAFT_05g008525, partial [Sorghum bicolor]:gi|242068155|ref|XP_002449354.1|:1e-20	no_ipr	no_go
Nipponbare	maker-scaffold_1701-pred_gff_Fgenesh-gene-0.1	scaffold_1701:30108-30715:-	no_hit	no_ipr	no_go
Nipponbare	snap-scaffold_530-processed-gene-0.41	scaffold_530:165306-169921:+	PREDICTED: glutamate receptor 2.7-like [Brachypodium distachyon]:gi|357130330|ref|XP_003566802.1|:0.0	IPR001320=Ionotropic glutamate receptor ; IPR001638=Extracellular solute-binding protein, family 3 ; IPR001828=Extracellular ligand-binding receptor ; IPR028082=Periplasmic binding protein-like I	GO:0004970=molecular_function:ionotropic glutamate receptor activity ; GO:0005215=molecular_function:transporter activity ; GO:0005234=molecular_function:extracellular-glutamate-gated ion channel activity ; GO:0006810=biological_process:transport ; GO:0016020=cellular_component:membrane
Nipponbare	maker-scaffold_530-pred_gff_Fgenesh-gene-0.13	scaffold_530:99184-99507:+	no_hit	no_ipr	no_go
Nipponbare	snap-scaffold_530-processed-gene-0.40	scaffold_530:162939-163268:+	hypothetical protein POPTR_0006s28510g [Populus trichocarpa]:gi|566178607|ref|XP_006382120.1|:3e-11	no_ipr	no_go
Nipponbare	maker-scaffold_1014-snap-gene-0.33	scaffold_1014:116850-118530:+	uncharacterized protein LOC100383489 [Zea mays]:gi|293333674|ref|NP_001169608.1|:1e-16	no_ipr	no_go
Nipponbare	maker-scaffold_210-pred_gff_Fgenesh-gene-1.9	scaffold_210:166918-167214:-	PREDICTED: myosin-9-like [Setaria italica]:gi|514754758|ref|XP_004963114.1|:0.0	no_ipr	no_go
Nipponbare	snap-scaffold_581-processed-gene-0.20	scaffold_581:17588-18952:+	no_hit	no_ipr	no_go
Nipponbare	maker-scaffold_581-snap-gene-0.58	scaffold_581:22550-27597:-	Os11g0676500 [Oryza sativa Japonica Group]:gi|115486607|ref|NP_001068447.1|:0.0	IPR000767=Disease resistance protein ; IPR002182=NB-ARC ; IPR027417=P-loop containing nucleoside triphosphate hydrolase	GO:0006952=biological_process:defense response ; GO:0043531=molecular_function:ADP binding
Nipponbare	maker-scaffold_581-pred_gff_Fgenesh-gene-0.3	scaffold_581:61445-61720:-	Os05g0439400 [Oryza sativa Japonica Group]:gi|115464131|ref|NP_001055665.1|:2e-13	no_ipr	no_go
Nipponbare	snap-scaffold_581-processed-gene-0.32	scaffold_581:14939-15660:-	uncharacterized protein LOC100194206 [Zea mays]:gi|212721978|ref|NP_001132722.1|:2e-18	no_ipr	no_go
Nipponbare	maker-scaffold_1552-snap-gene-0.13	scaffold_1552:28112-35933:+	Os05g0225100, partial [Oryza sativa Japonica Group]:gi|115462719|ref|NP_001054959.1|:9e-25	IPR022146=Protein of unknown function DUF3678	no_go
Nipponbare	maker-scaffold_317-pred_gff_Fgenesh-gene-0.1	scaffold_317:38280-38507:+	Os07g0297300 [Oryza sativa Japonica Group]:gi|297607054|ref|NP_001059414.2|:1e-37	IPR008040=Hydantoinaseoxoprolinase, N-terminal	no_go
Nipponbare	maker-scaffold_317-snap-gene-0.23	scaffold_317:38624-39329:+	no_hit	no_ipr	no_go
Nipponbare	snap-scaffold_702-processed-gene-0.25	scaffold_702:117084-117326:-	no_hit	no_ipr	no_go
Nipponbare	snap-scaffold_702-processed-gene-0.24	scaffold_702:110324-112219:-	no_hit	no_ipr	no_go
Nipponbare	maker-scaffold_224-pred_gff_Fgenesh-gene-2.2	scaffold_224:223461-223985:+	Os11g0624000 [Oryza sativa Japonica Group]:gi|297728599|ref|NP_001176663.1|:8e-123	no_ipr	no_go
Nipponbare	maker-scaffold_224-pred_gff_Fgenesh-gene-2.3	scaffold_224:225679-228843:-	Os11g0623800 [Oryza sativa Japonica Group]:gi|297612218|ref|NP_001068305.2|:0.0	IPR000767=Disease resistance protein ; IPR002182=NB-ARC ; IPR027417=P-loop containing nucleoside triphosphate hydrolase	GO:0006952=biological_process:defense response ; GO:0043531=molecular_function:ADP binding
Nipponbare	maker-scaffold_224-pred_gff_Fgenesh-gene-2.0	scaffold_224:205464-206072:-	Os11g0624000 [Oryza sativa Japonica Group]:gi|297728599|ref|NP_001176663.1|:4e-54	no_ipr	no_go
Nipponbare	maker-scaffold_224-snap-gene-2.30	scaffold_224:312007-320257:-	Os11g0625200 [Oryza sativa Japonica Group]:gi|297612224|ref|NP_001068307.2|:0.0	IPR000719=Protein kinase domain ; IPR001611=Leucine-rich repeat ; IPR002290=Serine/threonine- /dual specificity protein kinase, catalytic domain ; IPR008271=Serine/threonine-protein kinase, active site ; IPR011009=Protein kinase-like domain ; IPR013210=Leucine-rich repeat-containing N-terminal, type 2 ; IPR013320=Concanavalin A-like lectin/glucanase, subgroup	GO:0004672=molecular_function:protein kinase activity ; GO:0004674=molecular_function:protein serine/threonine kinase activity ; GO:0005515=molecular_function:protein binding ; GO:0005524=molecular_function:ATP binding ; GO:0006468=biological_process:protein phosphorylation ; GO:0016772=molecular_function:transferase activity, transferring phosphorus-containing groups
Nipponbare	maker-scaffold_224-snap-gene-2.28	scaffold_224:213522-219238:-	Os11g0538900 [Oryza sativa Japonica Group]:gi|115485775|ref|NP_001068031.1|:4e-65	IPR002020=Citrate synthase-like ; IPR016141=Citrate synthase-like, core ; IPR016142=Citrate synthase-like, large alpha subdomain ; IPR016143=Citrate synthase-like, small alpha subdomain	GO:0044262=biological_process:cellular carbohydrate metabolic process ; GO:0046912=molecular_function:transferase activity, transferring acyl groups, acyl groups converted into alkyl on transfer
Nipponbare	maker-scaffold_272-pred_gff_Fgenesh-gene-1.15	scaffold_272:295784-298075:+	Os02g0297200 [Oryza sativa Japonica Group]:gi|115445661|ref|NP_001046610.1|:0.0	IPR007658=Protein of unknown function DUF594 ; IPR025315=Domain of unknown function DUF4220	no_go
Nipponbare	maker-scaffold_495-snap-gene-0.21	scaffold_495:64990-65220:+	no_hit	IPR011992=EF-hand domain pair	GO:0005509=molecular_function:calcium ion binding
Nipponbare	maker-scaffold_495-pred_gff_Fgenesh-gene-0.2	scaffold_495:43866-49275:-	Os11g0588400, partial [Oryza sativa Japonica Group]:gi|115486065|ref|NP_001068176.1|:0.0	IPR000767=Disease resistance protein ; IPR002182=NB-ARC ; IPR027417=P-loop containing nucleoside triphosphate hydrolase	GO:0006952=biological_process:defense response ; GO:0043531=molecular_function:ADP binding
Nipponbare	maker-scaffold_495-pred_gff_Fgenesh-gene-0.1	scaffold_495:25232-28946:-	Os11g0590900 [Oryza sativa Japonica Group]:gi|115486077|ref|NP_001068182.1|:0.0	IPR000767=Disease resistance protein ; IPR002182=NB-ARC ; IPR027417=P-loop containing nucleoside triphosphate hydrolase	GO:0006952=biological_process:defense response ; GO:0043531=molecular_function:ADP binding
Nipponbare	maker-scaffold_495-pred_gff_Fgenesh-gene-0.0	scaffold_495:10188-13488:-	Os11g0589901 [Oryza sativa Japonica Group]:gi|297728523|ref|NP_001176625.1|:0.0	IPR002182=NB-ARC ; IPR027417=P-loop containing nucleoside triphosphate hydrolase	GO:0043531=molecular_function:ADP binding
Nipponbare	maker-scaffold_495-snap-gene-0.19	scaffold_495:50081-50627:+	no_hit	no_ipr	no_go
Nipponbare	maker-scaffold_495-snap-gene-0.20	scaffold_495:65240-65435:+	no_hit	no_ipr	no_go
Nipponbare	maker-scaffold_110-pred_gff_Fgenesh-gene-0.4	scaffold_110:37797-38279:+	PREDICTED: RNA-binding protein Musashi homolog 2-like [Setaria italica]:gi|514804192|ref|XP_004976971.1|:5e-14	no_ipr	no_go
Nipponbare	maker-scaffold_359-snap-gene-0.22	scaffold_359:13235-15412:-	no_hit	no_ipr	no_go
Nipponbare	maker-scaffold_359-snap-gene-0.21	scaffold_359:5592-5940:-	no_hit	no_ipr	no_go
Nipponbare	snap-scaffold_1003-processed-gene-0.23	scaffold_1003:89928-90320:+	no_hit	no_ipr	no_go
Nipponbare	maker-scaffold_419-pred_gff_Fgenesh-gene-1.13	scaffold_419:227325-230832:-	Os04g0648400 [Oryza sativa Japonica Group]:gi|115460948|ref|NP_001054074.1|:0.0	IPR001611=Leucine-rich repeat ; IPR003591=Leucine-rich repeat, typical subtype ; IPR013210=Leucine-rich repeat-containing N-terminal, type 2 ; IPR025875=Leucine rich repeat 4	GO:0005515=molecular_function:protein binding
Nipponbare	maker-scaffold_829-snap-gene-0.48	scaffold_829:160710-167275:-	PREDICTED: uncharacterized protein LOC101766235 [Setaria italica]:gi|514769529|ref|XP_004966769.1|:1e-45	IPR003653=Peptidase C48, SUMO/Sentrin/Ubl1	GO:0006508=biological_process:proteolysis ; GO:0008234=molecular_function:cysteine-type peptidase activity
Nipponbare	maker-scaffold_829-pred_gff_Fgenesh-gene-0.11	scaffold_829:137514-138658:-	PREDICTED: disease resistance protein RPM1-like [Brachypodium distachyon]:gi|357131460|ref|XP_003567355.1|:2e-113	IPR002182=NB-ARC ; IPR027417=P-loop containing nucleoside triphosphate hydrolase	GO:0043531=molecular_function:ADP binding
Nipponbare	maker-scaffold_829-pred_gff_Fgenesh-gene-0.10	scaffold_829:134002-134553:-	PREDICTED: disease resistance protein RPM1-like [Brachypodium distachyon]:gi|357131460|ref|XP_003567355.1|:2e-35	no_ipr	no_go
Nipponbare	maker-scaffold_962-pred_gff_Fgenesh-gene-0.1	scaffold_962:47360-50866:-	Os08g0234400 [Oryza sativa Japonica Group]:gi|297726175|ref|NP_001175451.1|:6e-44	no_ipr	no_go
Nipponbare	maker-scaffold_962-snap-gene-0.26	scaffold_962:120950-121936:+	hypothetical protein SORBIDRAFT_05g022610 [Sorghum bicolor]:gi|242071473|ref|XP_002451013.1|:4e-12	no_ipr	no_go
Nipponbare	snap-scaffold_41-processed-gene-0.7	scaffold_41:47065-47283:+	Os11g0204800, partial [Oryza sativa Japonica Group]:gi|115484617|ref|NP_001067452.1|:3e-45	no_ipr	no_go
Nipponbare	maker-scaffold_41-pred_gff_Fgenesh-gene-0.2	scaffold_41:41339-44671:+	Os11g0204600 [Oryza sativa Japonica Group]:gi|297611434|ref|NP_001067451.2|:4e-38	no_ipr	no_go
Nipponbare	maker-scaffold_41-snap-gene-0.21	scaffold_41:23119-24120:-	no_hit	no_ipr	no_go
Nipponbare	snap-scaffold_565-processed-gene-0.47	scaffold_565:158056-161176:-	Os04g0107300 [Oryza sativa Japonica Group]:gi|115456832|ref|NP_001052016.1|:1e-37	IPR006140=D-isomer specific 2-hydroxyacid dehydrogenase, NAD-binding ; IPR016040=NAD(P)-binding domain	GO:0016616=molecular_function:oxidoreductase activity, acting on the CH-OH group of donors, NAD or NADP as acceptor ; GO:0048037=molecular_function:cofactor binding ; GO:0055114=biological_process:oxidation-reduction process
Nipponbare	maker-scaffold_249-snap-gene-0.13	scaffold_249:65440-67843:+	no_hit	no_ipr	no_go
Nipponbare	maker-scaffold_249-snap-gene-0.15	scaffold_249:53769-54885:-	no_hit	no_ipr	no_go
Nipponbare	snap-scaffold_1303-processed-gene-0.18	scaffold_1303:50283-55514:+	no_hit	no_ipr	no_go
Nipponbare	maker-scaffold_725-pred_gff_Fgenesh-gene-0.4	scaffold_725:101184-101453:-	Os05g0275000 [Oryza sativa Japonica Group]:gi|115462947|ref|NP_001055073.1|:0.0	no_ipr	no_go
Nipponbare	maker-scaffold_725-pred_gff_Fgenesh-gene-0.5	scaffold_725:103935-104424:-	Os10g0410300 [Oryza sativa Japonica Group]:gi|297610467|ref|NP_001064577.2|:6e-102	no_ipr	no_go
Nipponbare	maker-scaffold_438-snap-gene-1.28	scaffold_438:156984-159508:-	no_hit	no_ipr	no_go
Nipponbare	maker-scaffold_37-snap-gene-1.38	scaffold_37:180624-183802:+	Os12g0180900 [Oryza sativa Japonica Group]:gi|115487654|ref|NP_001066314.1|:7e-118	no_ipr	no_go
Nipponbare	maker-scaffold_37-pred_gff_Fgenesh-gene-1.6	scaffold_37:159058-168302:+	Os12g0180600 [Oryza sativa Japonica Group]:gi|297728913|ref|NP_001176820.1|:0.0	IPR008380=HAD-superfamily hydrolase, subfamily IG, 5'-nucleotidase ; IPR015943=WD40/YVTN repeat-like-containing domain ; IPR017986=WD40-repeat-containing domain ; IPR023214=HAD-like domain	GO:0005515=molecular_function:protein binding
Nipponbare	snap-scaffold_37-processed-gene-1.28	scaffold_37:168996-169511:-	Os01g0595800 [Oryza sativa Japonica Group]:gi|115438160|ref|NP_001043472.1|:9e-20	no_ipr	no_go
Nipponbare	snap-scaffold_37-processed-gene-1.31	scaffold_37:179616-179978:-	no_hit	no_ipr	no_go
Nipponbare	maker-scaffold_37-snap-gene-1.41	scaffold_37:102880-108780:-	PREDICTED: meiotic recombination protein DMC1 homolog [Cucumis sativus]:gi|449504138|ref|XP_004162263.1|:1e-10	IPR013632=DNA recombination and repair protein Rad51, C-terminal ; IPR027417=P-loop containing nucleoside triphosphate hydrolase	no_go
Nipponbare	snap-scaffold_37-processed-gene-1.21	scaffold_37:102556-102861:-	no_hit	no_ipr	no_go
Nipponbare	snap-scaffold_37-processed-gene-0.10	scaffold_37:7107-7622:+	no_hit	no_ipr	no_go
Nipponbare	maker-scaffold_2265-pred_gff_Fgenesh-gene-0.0	scaffold_2265:23676-24423:-	no_hit	no_ipr	no_go
Nipponbare	maker-scaffold_2735-pred_gff_Fgenesh-gene-0.2	scaffold_2735:8969-10503:+	PREDICTED: putative serine/threonine-protein kinase-like protein CCR3-like [Setaria italica]:gi|514809007|ref|XP_004979334.1|:9e-169	IPR000719=Protein kinase domain ; IPR002290=Serine/threonine- /dual specificity protein kinase, catalytic domain ; IPR011009=Protein kinase-like domain ; IPR013320=Concanavalin A-like lectin/glucanase, subgroup ; IPR017441=Protein kinase, ATP binding site	GO:0004672=molecular_function:protein kinase activity ; GO:0005524=molecular_function:ATP binding ; GO:0006468=biological_process:protein phosphorylation ; GO:0016772=molecular_function:transferase activity, transferring phosphorus-containing groups
Nipponbare	maker-scaffold_3693-pred_gff_Fgenesh-gene-0.0	scaffold_3693:1488-1772:-	PREDICTED: disease resistance protein RPM1-like [Brachypodium distachyon]:gi|357131460|ref|XP_003567355.1|:2e-31	IPR002182=NB-ARC ; IPR027417=P-loop containing nucleoside triphosphate hydrolase	GO:0043531=molecular_function:ADP binding
Nipponbare	maker-scaffold_2-pred_gff_Fgenesh-gene-7.4	scaffold_2:732417-732808:+	Os01g0891300 [Oryza sativa Japonica Group]:gi|115441549|ref|NP_001045054.1|:0.0	no_ipr	no_go
Nipponbare	snap-scaffold_2-processed-gene-7.10	scaffold_2:722384-723074:+	no_hit	no_ipr	no_go
Nipponbare	maker-scaffold_2-snap-gene-7.24	scaffold_2:723925-725409:+	Os07g0146600 [Oryza sativa Japonica Group]:gi|297725383|ref|NP_001175055.1|:2e-60	no_ipr	no_go
Nipponbare	maker-scaffold_2-snap-gene-7.26	scaffold_2:744573-745777:+	Os07g0146700 [Oryza sativa Japonica Group]:gi|115470573|ref|NP_001058885.1|:7e-59	no_ipr	no_go
Nipponbare	maker-scaffold_2-snap-gene-7.27	scaffold_2:755174-756109:+	no_hit	no_ipr	no_go
Nipponbare	maker-scaffold_2-snap-gene-7.33	scaffold_2:755200-756665:-	no_hit	no_ipr	no_go
Nipponbare	maker-scaffold_2-snap-gene-7.32	scaffold_2:746791-750457:-	no_hit	no_ipr	no_go
Nipponbare	maker-scaffold_2-snap-gene-7.31	scaffold_2:729281-729680:-	hypothetical protein SORBIDRAFT_02g038850 [Sorghum bicolor]:gi|242046248|ref|XP_002460995.1|:5e-27	no_ipr	no_go
Nipponbare	maker-scaffold_2-pred_gff_Fgenesh-gene-7.0	scaffold_2:714421-715513:-	hypothetical protein SORBIDRAFT_10g026580 [Sorghum bicolor]:gi|242096642|ref|XP_002438811.1|:2e-24	no_ipr	no_go
Nipponbare	snap-scaffold_2-processed-gene-7.19	scaffold_2:719861-720286:-	Os01g0890300 [Oryza sativa Japonica Group]:gi|115441539|ref|NP_001045049.1|:1e-78	no_ipr	no_go
Nipponbare	maker-scaffold_2-snap-gene-8.25	scaffold_2:783194-794257:+	no_hit	no_ipr	no_go
Nipponbare	maker-scaffold_2-snap-gene-1.26	scaffold_2:87211-97532:+	Os07g0133100 [Oryza sativa Japonica Group]:gi|297725359|ref|NP_001175043.1|:0.0	IPR000719=Protein kinase domain ; IPR001220=Legume lectin domain ; IPR002290=Serine/threonine- /dual specificity protein kinase, catalytic domain ; IPR008271=Serine/threonine-protein kinase, active site ; IPR008985=Concanavalin A-like lectin/glucanases superfamily ; IPR011009=Protein kinase-like domain ; IPR013320=Concanavalin A-like lectin/glucanase, subgroup ; IPR017441=Protein kinase, ATP bind…	GO:0004672=molecular_function:protein kinase activity ; GO:0004674=molecular_function:protein serine/threonine kinase activity ; GO:0005524=molecular_function:ATP binding ; GO:0006468=biological_process:protein phosphorylation ; GO:0016772=molecular_function:transferase activity, transferring phosphorus-containing groups ; GO:0030246=molecular_function:carbohydrate binding
Nipponbare	maker-scaffold_117-pred_gff_Fgenesh-gene-2.2	scaffold_117:281705-282070:+	Os03g0383100, partial [Oryza sativa Japonica Group]:gi|115453289|ref|NP_001050245.1|:9e-24	no_ipr	no_go
Nipponbare	maker-scaffold_117-pred_gff_Fgenesh-gene-2.0	scaffold_117:218049-218441:+	no_hit	no_ipr	no_go
Nipponbare	maker-scaffold_292-pred_gff_Fgenesh-gene-1.8	scaffold_292:194045-195238:+	Os01g0564600 [Oryza sativa Japonica Group]:gi|297720125|ref|NP_001172424.1|:0.0	IPR004158=Protein of unknown function DUF247, plant	no_go
Nipponbare	maker-scaffold_292-pred_gff_Fgenesh-gene-1.6	scaffold_292:145231-147165:+	hypothetical protein CICLE_v10004991mg [Citrus clementina]:gi|567852457|ref|XP_006419392.1|:2e-21	IPR004158=Protein of unknown function DUF247, plant	no_go
Nipponbare	maker-scaffold_292-pred_gff_Fgenesh-gene-1.7	scaffold_292:192849-193073:+	Os05g0554100 [Oryza sativa Japonica Group]:gi|115465335|ref|NP_001056267.1|:4e-134	no_ipr	no_go
Nipponbare	maker-scaffold_292-snap-gene-1.45	scaffold_292:214789-216848:+	no_hit	no_ipr	no_go
Nipponbare	snap-scaffold_292-processed-gene-1.32	scaffold_292:141150-144943:-	Os01g0143500 [Oryza sativa Japonica Group]:gi|115434480|ref|NP_001041998.1|:1e-12	no_ipr	no_go
Nipponbare	maker-scaffold_202-pred_gff_Fgenesh-gene-0.3	scaffold_202:36284-39559:+	Os09g0330700 [Oryza sativa Japonica Group]:gi|297609263|ref|NP_001062901.2|:0.0	IPR002110=Ankyrin repeat ; IPR020683=Ankyrin repeat-containing domain ; IPR026961=PGG domain ; IPR027001=Caskin/Ankyrin repeat-containing protein ; IPR027002=Ankyrin repeat-containing protein At2g01680	GO:0005515=molecular_function:protein binding
Nipponbare	maker-scaffold_202-snap-gene-0.32	scaffold_202:34496-35050:-	Os09g0322400 [Oryza sativa Japonica Group]:gi|115478538|ref|NP_001062864.1|:2e-30	IPR000612=Proteolipid membrane potential modulator	GO:0016021=cellular_component:integral component of membrane
Nipponbare	maker-scaffold_1290-pred_gff_Fgenesh-gene-0.1	scaffold_1290:33110-33550:+	Os08g0122700 [Oryza sativa Japonica Group]:gi|115474579|ref|NP_001060886.1|:1e-41	no_ipr	no_go
Nipponbare	snap-scaffold_1290-processed-gene-0.14	scaffold_1290:89372-89944:+	PREDICTED: uncharacterized protein LOC100828297 [Brachypodium distachyon]:gi|357139538|ref|XP_003571338.1|:7e-39	IPR004158=Protein of unknown function DUF247, plant	no_go
Nipponbare	maker-scaffold_1290-snap-gene-0.29	scaffold_1290:22357-33637:-	Os08g0122800 [Oryza sativa Japonica Group]:gi|297725997|ref|NP_001175362.1|:2e-25	IPR016159=Cullin repeat-like-containing domain	no_go
Nipponbare	maker-scaffold_2020-snap-gene-0.2	scaffold_2020:25037-25944:-	no_hit	no_ipr	no_go
Nipponbare	maker-scaffold_2280-pred_gff_Fgenesh-gene-0.0	scaffold_2280:2340-4590:+	no_hit	no_ipr	no_go
Nipponbare	maker-scaffold_2280-pred_gff_Fgenesh-gene-0.1	scaffold_2280:5996-11935:-	Os06g0713400 [Oryza sativa Japonica Group]:gi|115469934|ref|NP_001058566.1|:0.0	IPR001810=F-box domain	GO:0005515=molecular_function:protein binding
Nipponbare	maker-scaffold_2192-pred_gff_Fgenesh-gene-0.2	scaffold_2192:18339-19788:-	no_hit	no_ipr	no_go
Nipponbare	snap-scaffold_2202-processed-gene-0.6	scaffold_2202:23679-27095:-	PREDICTED: uncharacterized protein LOC101784705 [Setaria italica]:gi|514758676|ref|XP_004964096.1|:3e-53	IPR001810=F-box domain	GO:0005515=molecular_function:protein binding
Nipponbare	maker-scaffold_1916-pred_gff_Fgenesh-gene-0.2	scaffold_1916:32711-33191:+	no_hit	no_ipr	no_go
Nipponbare	maker-scaffold_1916-pred_gff_Fgenesh-gene-0.3	scaffold_1916:33494-33877:-	no_hit	no_ipr	no_go
Nipponbare	maker-scaffold_1916-snap-gene-0.17	scaffold_1916:21400-24146:-	Os12g0214700 [Oryza sativa Japonica Group]:gi|297728951|ref|NP_001176839.1|:1e-50	no_ipr	no_go
Nipponbare	maker-scaffold_3694-pred_gff_Fgenesh-gene-0.0	scaffold_3694:191-475:+	PREDICTED: disease resistance protein RPM1-like [Brachypodium distachyon]:gi|357131460|ref|XP_003567355.1|:2e-31	IPR002182=NB-ARC ; IPR027417=P-loop containing nucleoside triphosphate hydrolase	GO:0043531=molecular_function:ADP binding
Nipponbare	maker-scaffold_600-pred_gff_Fgenesh-gene-0.2	scaffold_600:52359-58388:-	Os07g0218200 [Oryza sativa Japonica Group]:gi|297725477|ref|NP_001175102.1|:0.0	IPR001906=Terpene synthase, N-terminal domain ; IPR005630=Terpene synthase, metal-binding domain ; IPR008930=Terpenoid cyclases/protein prenyltransferase alpha-alpha toroid ; IPR008949=Terpenoid synthase	GO:0000287=molecular_function:magnesium ion binding ; GO:0008152=biological_process:metabolic process ; GO:0010333=molecular_function:terpene synthase activity ; GO:0016829=molecular_function:lyase activity
Nipponbare	maker-scaffold_484-pred_gff_Fgenesh-gene-1.4	scaffold_484:170074-172347:-	Os12g0203200 [Oryza sativa Japonica Group]:gi|115487778|ref|NP_001066376.1|:3e-65	no_ipr	no_go
Nipponbare	maker-scaffold_484-snap-gene-1.41	scaffold_484:195659-207114:-	PREDICTED: probable inactive methyltransferase Os04g0175900-like [Setaria italica]:gi|514808976|ref|XP_004979319.1|:0.0	IPR001077=O-methyltransferase, family 2 ; IPR011991=Winged helix-turn-helix DNA-binding domain ; IPR012967=Plant methyltransferase dimerisation ; IPR016461=Caffeate O-methyltransferase (COMT) family	GO:0008168=molecular_function:methyltransferase activity ; GO:0008171=molecular_function:O-methyltransferase activity ; GO:0046983=molecular_function:protein dimerization activity
Nipponbare	maker-scaffold_484-pred_gff_Fgenesh-gene-1.2	scaffold_484:147905-150393:-	Os04g0628400 [Oryza sativa Japonica Group]:gi|115460720|ref|NP_001053960.1|:2e-43	IPR003656=Zinc finger, BED-type predicted ; IPR008906=HAT dimerisation domain, C-terminal ; IPR012337=Ribonuclease H-like domain ; IPR025525=Domain of unknown function DUF4413	GO:0003676=molecular_function:nucleic acid binding ; GO:0003677=molecular_function:DNA binding ; GO:0046983=molecular_function:protein dimerization activity
Nipponbare	maker-scaffold_484-snap-gene-1.36	scaffold_484:137004-138866:-	Os02g0254550 [Oryza sativa Japonica Group]:gi|297721037|ref|NP_001172881.1|:1e-19	IPR008906=HAT dimerisation domain, C-terminal ; IPR012337=Ribonuclease H-like domain ; IPR025525=Domain of unknown function DUF4413	GO:0003676=molecular_function:nucleic acid binding ; GO:0046983=molecular_function:protein dimerization activity
Nipponbare	maker-scaffold_484-snap-gene-1.38	scaffold_484:153325-153902:-	no_hit	no_ipr	no_go
Nipponbare	maker-scaffold_1164-snap-gene-0.34	scaffold_1164:5981-6440:+	Os10g0116300, partial [Oryza sativa Japonica Group]:gi|297610033|ref|NP_001064051.2|:5e-48	IPR002048=EF-hand domain ; IPR011992=EF-hand domain pair ; IPR018247=EF-Hand 1, calcium-binding site	GO:0005509=molecular_function:calcium ion binding
Nipponbare	maker-scaffold_1164-pred_gff_Fgenesh-gene-0.4	scaffold_1164:19451-22612:-	Os10g0174800 [Oryza sativa Japonica Group]:gi|115481294|ref|NP_001064240.1|:0.0	IPR000152=EGF-type aspartate/asparagine hydroxylation site ; IPR000719=Protein kinase domain ; IPR000742=Epidermal growth factor-like domain ; IPR001245=Serine-threonine/tyrosine-protein kinase catalytic domain ; IPR001881=EGF-like calcium-binding domain ; IPR002290=Serine/threonine- /dual specificity protein kinase, catalytic domain ; IPR008271=Serine/threonine-protein kinase, active site ; IPR0…	GO:0004672=molecular_function:protein kinase activity ; GO:0004674=molecular_function:protein serine/threonine kinase activity ; GO:0005509=molecular_function:calcium ion binding ; GO:0005515=molecular_function:protein binding ; GO:0005524=molecular_function:ATP binding ; GO:0006468=biological_process:protein phosphorylation ; GO:0016772=molecular_function:transferase activity, transferring phosp…
Nipponbare	maker-scaffold_1306-snap-gene-0.29	scaffold_1306:28326-28884:+	no_hit	no_ipr	no_go
Nipponbare	maker-scaffold_1306-snap-gene-0.32	scaffold_1306:22931-24204:-	Os08g0148233 [Oryza sativa Japonica Group]:gi|297726031|ref|NP_001175379.1|:8e-19	no_ipr	no_go
Nipponbare	maker-scaffold_2030-pred_gff_Fgenesh-gene-0.1	scaffold_2030:29052-31014:-	PREDICTED: L-type lectin-domain containing receptor kinase IX.2-like [Brachypodium distachyon]:gi|357128657|ref|XP_003565987.1|:1e-28	IPR000719=Protein kinase domain ; IPR011009=Protein kinase-like domain	GO:0004672=molecular_function:protein kinase activity ; GO:0005524=molecular_function:ATP binding ; GO:0006468=biological_process:protein phosphorylation ; GO:0016772=molecular_function:transferase activity, transferring phosphorus-containing groups
Nipponbare	snap-scaffold_1045-processed-gene-0.7	scaffold_1045:64561-64749:+	no_hit	no_ipr	no_go
Nipponbare	maker-scaffold_1045-snap-gene-0.18	scaffold_1045:17005-19885:-	Os07g0440900 [Oryza sativa Japonica Group]:gi|115471847|ref|NP_001059522.1|:2e-73	no_ipr	no_go
Nipponbare	maker-scaffold_1116-snap-gene-0.6	scaffold_1116:60419-60898:-	no_hit	no_ipr	no_go
Nipponbare	snap-scaffold_1961-processed-gene-0.4	scaffold_1961:7348-7560:-	no_hit	no_ipr	no_go
Nipponbare	maker-scaffold_2067-pred_gff_Fgenesh-gene-0.0	scaffold_2067:29585-30161:-	no_hit	no_ipr	no_go
Nipponbare	maker-scaffold_454-snap-gene-0.23	scaffold_454:24582-25220:-	PREDICTED: aldose 1-epimerase-like [Setaria italica]:gi|514815592|ref|XP_004982549.1|:0.0	no_ipr	no_go
Nipponbare	maker-scaffold_514-snap-gene-1.22	scaffold_514:186104-186737:+	Os04g0126500 [Oryza sativa Japonica Group]:gi|115456954|ref|NP_001052077.1|:3e-31	no_ipr	no_go
Nipponbare	maker-scaffold_514-snap-gene-1.29	scaffold_514:180620-181733:-	Os04g0127300, partial [Oryza sativa Japonica Group]:gi|115456964|ref|NP_001052082.1|:5e-33	IPR015500=Peptidase S8, subtilisin-related	no_go
Nipponbare	maker-scaffold_514-snap-gene-1.28	scaffold_514:179984-180533:-	Os11g0176000 [Oryza sativa Japonica Group]:gi|115484441|ref|NP_001065882.1|:0.0	IPR000209=Peptidase S8/S53 domain	GO:0004252=molecular_function:serine-type endopeptidase activity ; GO:0006508=biological_process:proteolysis
Nipponbare	maker-scaffold_948-snap-gene-0.47	scaffold_948:43986-44798:+	Os07g0585250 [Oryza sativa Japonica Group]:gi|297725825|ref|NP_001175276.1|:6e-132	no_ipr	no_go
Nipponbare	maker-scaffold_857-snap-gene-0.64	scaffold_857:85610-87436:+	Os02g0825650, partial [Oryza sativa Japonica Group]:gi|297721699|ref|NP_001173212.1|:3e-58	no_ipr	no_go
Nipponbare	maker-scaffold_857-pred_gff_Fgenesh-gene-0.10	scaffold_857:60393-61840:+	Os02g0825700, partial [Oryza sativa Japonica Group]:gi|115449913|ref|NP_001048582.1|:8e-96	no_ipr	no_go
Nipponbare	maker-scaffold_857-snap-gene-0.60	scaffold_857:58198-59504:+	Os02g0826100 [Oryza sativa Japonica Group]:gi|115449921|ref|NP_001048584.1|:7e-31	no_ipr	no_go
Nipponbare	maker-scaffold_582-pred_gff_Fgenesh-gene-0.18	scaffold_582:117970-118506:+	Os07g0181000, partial [Oryza sativa Japonica Group]:gi|115470887|ref|NP_001059042.1|:0.0	no_ipr	no_go
Nipponbare	snap-scaffold_582-processed-gene-0.60	scaffold_582:117207-117701:-	no_hit	no_ipr	no_go
Nipponbare	maker-scaffold_1283-pred_gff_Fgenesh-gene-0.0	scaffold_1283:7070-11554:-	Os06g0707700, partial [Oryza sativa Japonica Group]:gi|115469858|ref|NP_001058528.1|:0.0	IPR000767=Disease resistance protein ; IPR002182=NB-ARC ; IPR027417=P-loop containing nucleoside triphosphate hydrolase	GO:0006952=biological_process:defense response ; GO:0043531=molecular_function:ADP binding
Nipponbare	snap-scaffold_486-processed-gene-1.16	scaffold_486:108363-108575:+	no_hit	no_ipr	no_go
Nipponbare	maker-scaffold_486-snap-gene-1.35	scaffold_486:117483-135406:+	Os02g0112900 [Oryza sativa Japonica Group]:gi|115443761|ref|NP_001045660.1|:0.0	IPR005814=Aminotransferase class-III ; IPR015421=Pyridoxal phosphate-dependent transferase, major region, subdomain 1 ; IPR015422=Pyridoxal phosphate-dependent transferase, major region, subdomain 2 ; IPR015424=Pyridoxal phosphate-dependent transferase	GO:0003824=molecular_function:catalytic activity ; GO:0008483=molecular_function:transaminase activity ; GO:0030170=molecular_function:pyridoxal phosphate binding
Nipponbare	maker-scaffold_1018-pred_gff_Fgenesh-gene-0.3	scaffold_1018:30693-31536:-	Os01g0663500 [Oryza sativa Japonica Group]:gi|115439015|ref|NP_001043787.1|:2e-82	no_ipr	no_go
Nipponbare	maker-scaffold_1018-pred_gff_Fgenesh-gene-0.2	scaffold_1018:27056-27283:-	Os08g0224100 [Oryza sativa Japonica Group]:gi|115475355|ref|NP_001061274.1|:0.0	no_ipr	no_go
Nipponbare	maker-scaffold_924-snap-gene-0.14	scaffold_924:45998-46640:-	no_hit	no_ipr	no_go
Nipponbare	maker-scaffold_577-snap-gene-0.44	scaffold_577:96253-96764:-	Os07g0115700 [Oryza sativa Japonica Group]:gi|297606623|ref|NP_001058758.2|:3e-44	IPR010811=Domain of unknown function DUF1409	no_go
Nipponbare	snap-scaffold_824-processed-gene-0.42	scaffold_824:38801-41262:-	no_hit	no_ipr	no_go
Nipponbare	snap-scaffold_1113-processed-gene-0.10	scaffold_1113:39747-42067:+	no_hit	no_ipr	no_go
Nipponbare	maker-scaffold_1113-pred_gff_Fgenesh-gene-0.2	scaffold_1113:40191-40556:-	PREDICTED: uncharacterized protein LOC100836057 [Brachypodium distachyon]:gi|357151878|ref|XP_003575936.1|:1e-122	no_ipr	no_go
Nipponbare	maker-scaffold_1113-snap-gene-0.32	scaffold_1113:34097-35040:-	Os02g0293400 [Oryza sativa Japonica Group]:gi|115445639|ref|NP_001046599.1|:0.0	no_ipr	no_go
Nipponbare	maker-scaffold_793-pred_gff_Fgenesh-gene-0.4	scaffold_793:30036-31487:+	Os02g0726400 [Oryza sativa Japonica Group]:gi|115448421|ref|NP_001047990.1|:0.0	no_ipr	no_go
Nipponbare	snap-scaffold_793-processed-gene-0.24	scaffold_793:32505-32894:+	no_hit	no_ipr	no_go
Nipponbare	snap-scaffold_793-processed-gene-0.36	scaffold_793:19521-19727:-	Os03g0411300 [Oryza sativa Japonica Group]:gi|297601085|ref|NP_001050348.2|:2e-15	no_ipr	no_go
Nipponbare	maker-scaffold_793-pred_gff_Fgenesh-gene-0.6	scaffold_793:40724-46494:-	Os07g0174300 [Oryza sativa Japonica Group]:gi|297725415|ref|NP_001175071.1|:0.0	no_ipr	no_go
Nipponbare	maker-scaffold_793-snap-gene-0.61	scaffold_793:27930-29373:-	no_hit	no_ipr	no_go
Nipponbare	snap-scaffold_793-processed-gene-0.37	scaffold_793:20037-20680:-	Os12g0428300 [Oryza sativa Japonica Group]:gi|297613085|ref|NP_001066669.2|:2e-15	IPR016197=Chromo domain-like ; IPR023780=Chromo domain	no_go
Nipponbare	maker-scaffold_1955-snap-gene-0.12	scaffold_1955:11516-14471:+	Os12g0548800 [Oryza sativa Japonica Group]:gi|115488974|ref|NP_001066974.1|:0.0	IPR011989=Armadillo-like helical ; IPR016024=Armadillo-type fold	GO:0005488=molecular_function:binding
Nipponbare	snap-scaffold_1955-processed-gene-0.8	scaffold_1955:17845-18364:-	Os12g0550800 [Oryza sativa Japonica Group]:gi|115488982|ref|NP_001066978.1|:2e-44	no_ipr	no_go
Nipponbare	maker-scaffold_704-pred_gff_Fgenesh-gene-0.9	scaffold_704:90375-90768:-	ATP synthase alpha subunit mitochondrial, putative, partial [Ricinus communis]:gi|255592061|ref|XP_002535653.1|:6e-52	IPR004100=ATPase, F1 complex alpha/beta subunit, N-terminal domain ; IPR023366=ATP synthase subunit alpha-like domain ; IPR027417=P-loop containing nucleoside triphosphate hydrolase	GO:0015992=biological_process:proton transport ; GO:0046034=biological_process:ATP metabolic process
Nipponbare	maker-scaffold_139-snap-gene-0.15	scaffold_139:60065-72950:-	Os02g0615800 [Oryza sativa Japonica Group]:gi|115447305|ref|NP_001047432.1|:0.0	IPR000719=Protein kinase domain ; IPR002290=Serine/threonine- /dual specificity protein kinase, catalytic domain ; IPR003591=Leucine-rich repeat, typical subtype ; IPR011009=Protein kinase-like domain ; IPR013210=Leucine-rich repeat-containing N-terminal, type 2 ; IPR013320=Concanavalin A-like lectin/glucanase, subgroup ; IPR017441=Protein kinase, ATP binding site	GO:0004672=molecular_function:protein kinase activity ; GO:0005524=molecular_function:ATP binding ; GO:0006468=biological_process:protein phosphorylation ; GO:0016772=molecular_function:transferase activity, transferring phosphorus-containing groups
Nipponbare	snap-scaffold_139-processed-gene-1.15	scaffold_139:81689-82271:-	no_hit	no_ipr	no_go
Nipponbare	snap-scaffold_251-processed-gene-0.6	scaffold_251:4762-18461:+	Os04g0125700 [Oryza sativa Japonica Group]:gi|115456950|ref|NP_001052075.1|:0.0	IPR000719=Protein kinase domain ; IPR001220=Legume lectin domain ; IPR002290=Serine/threonine- /dual specificity protein kinase, catalytic domain ; IPR008271=Serine/threonine-protein kinase, active site ; IPR008985=Concanavalin A-like lectin/glucanases superfamily ; IPR011009=Protein kinase-like domain ; IPR013320=Concanavalin A-like lectin/glucanase, subgroup ; IPR017441=Protein kinase, ATP bind…	GO:0004672=molecular_function:protein kinase activity ; GO:0004674=molecular_function:protein serine/threonine kinase activity ; GO:0005524=molecular_function:ATP binding ; GO:0006468=biological_process:protein phosphorylation ; GO:0016772=molecular_function:transferase activity, transferring phosphorus-containing groups ; GO:0030246=molecular_function:carbohydrate binding
Nipponbare	snap-scaffold_251-processed-gene-0.7	scaffold_251:49890-50777:+	3-N-debenzoyl-2-deoxytaxol N-benzoyltransferase [Zea mays]:gi|226508576|ref|NP_001149738.1|:7e-12	no_ipr	no_go
Nipponbare	maker-scaffold_251-pred_gff_Fgenesh-gene-2.0	scaffold_251:212114-213854:+	Os01g0772600 [Oryza sativa Japonica Group]:gi|115440227|ref|NP_001044393.1|:0.0	no_ipr	no_go
Nipponbare	maker-scaffold_2393-pred_gff_Fgenesh-gene-0.0	scaffold_2393:16679-17750:+	PREDICTED: probable LRR receptor-like serine/threonine-protein kinase At3g47570-like [Setaria italica]:gi|514811659|ref|XP_004980624.1|:7e-168	IPR000719=Protein kinase domain ; IPR001245=Serine-threonine/tyrosine-protein kinase catalytic domain ; IPR002290=Serine/threonine- /dual specificity protein kinase, catalytic domain ; IPR008271=Serine/threonine-protein kinase, active site ; IPR011009=Protein kinase-like domain ; IPR013320=Concanavalin A-like lectin/glucanase, subgroup ; IPR017441=Protein kinase, ATP binding site	GO:0004672=molecular_function:protein kinase activity ; GO:0004674=molecular_function:protein serine/threonine kinase activity ; GO:0005524=molecular_function:ATP binding ; GO:0006468=biological_process:protein phosphorylation ; GO:0016772=molecular_function:transferase activity, transferring phosphorus-containing groups
Nipponbare	maker-scaffold_161-pred_gff_Fgenesh-gene-2.5	scaffold_161:374618-375160:+	Os07g0558100 [Oryza sativa Japonica Group]:gi|115472747|ref|NP_001059972.1|:0.0	no_ipr	no_go
Nipponbare	maker-scaffold_161-snap-gene-1.33	scaffold_161:172193-172933:-	no_hit	no_ipr	no_go
Nipponbare	maker-scaffold_161-pred_gff_Fgenesh-gene-1.0	scaffold_161:104061-104528:-	PREDICTED: WAS/WASL-interacting protein family member 3-like [Setaria italica]:gi|514734869|ref|XP_004958019.1|:8e-17	no_ipr	no_go
Nipponbare	snap-scaffold_969-processed-gene-0.9	scaffold_969:44992-45309:+	no_hit	no_ipr	no_go
Nipponbare	maker-scaffold_969-snap-gene-0.23	scaffold_969:44084-45414:-	Os12g0425800 [Oryza sativa Japonica Group]:gi|115488356|ref|NP_001066665.1|:2e-70	no_ipr	no_go
Nipponbare	snap-scaffold_1037-processed-gene-0.13	scaffold_1037:72216-72425:+	no_hit	no_ipr	no_go
Nipponbare	maker-scaffold_1037-snap-gene-0.32	scaffold_1037:27211-30947:-	Os01g0366300 [Oryza sativa Japonica Group]:gi|115436562|ref|NP_001043039.1|:0.0	IPR000719=Protein kinase domain ; IPR001245=Serine-threonine/tyrosine-protein kinase catalytic domain ; IPR002290=Serine/threonine- /dual specificity protein kinase, catalytic domain ; IPR002902=Gnk2-homologous domain ; IPR008271=Serine/threonine-protein kinase, active site ; IPR011009=Protein kinase-like domain ; IPR013320=Concanavalin A-like lectin/glucanase, subgroup	GO:0004672=molecular_function:protein kinase activity ; GO:0004674=molecular_function:protein serine/threonine kinase activity ; GO:0005524=molecular_function:ATP binding ; GO:0006468=biological_process:protein phosphorylation ; GO:0016772=molecular_function:transferase activity, transferring phosphorus-containing groups
Nipponbare	maker-scaffold_511-pred_gff_Fgenesh-gene-1.1	scaffold_511:108188-111086:-	Os06g0170250 [Oryza sativa Japonica Group]:gi|297724517|ref|NP_001174622.1|:0.0	IPR000719=Protein kinase domain ; IPR001245=Serine-threonine/tyrosine-protein kinase catalytic domain ; IPR002290=Serine/threonine- /dual specificity protein kinase, catalytic domain ; IPR008271=Serine/threonine-protein kinase, active site ; IPR011009=Protein kinase-like domain ; IPR017441=Protein kinase, ATP binding site ; IPR018097=EGF-like calcium-binding, conserved site ; IPR025287=Wall-assoc…	GO:0004672=molecular_function:protein kinase activity ; GO:0004674=molecular_function:protein serine/threonine kinase activity ; GO:0005509=molecular_function:calcium ion binding ; GO:0005524=molecular_function:ATP binding ; GO:0006468=biological_process:protein phosphorylation ; GO:0016772=molecular_function:transferase activity, transferring phosphorus-containing groups ; GO:0030247=molecular_f…
Nipponbare	maker-scaffold_511-snap-gene-1.46	scaffold_511:125706-126822:-	no_hit	no_ipr	no_go
Nipponbare	maker-scaffold_283-pred_gff_Fgenesh-gene-0.3	scaffold_283:49822-52317:+	Os06g0620200 [Oryza sativa Japonica Group]:gi|297606187|ref|NP_001058089.2|:0.0	IPR000719=Protein kinase domain ; IPR001480=Bulb-type lectin domain ; IPR002290=Serine/threonine- /dual specificity protein kinase, catalytic domain ; IPR008271=Serine/threonine-protein kinase, active site ; IPR011009=Protein kinase-like domain ; IPR013320=Concanavalin A-like lectin/glucanase, subgroup ; IPR017441=Protein kinase, ATP binding site ; IPR024171=S-receptor-like serine/threonine-prote…	GO:0004672=molecular_function:protein kinase activity ; GO:0004674=molecular_function:protein serine/threonine kinase activity ; GO:0005524=molecular_function:ATP binding ; GO:0006468=biological_process:protein phosphorylation ; GO:0016772=molecular_function:transferase activity, transferring phosphorus-containing groups
Nipponbare	snap-scaffold_403-processed-gene-0.12	scaffold_403:68764-71186:+	Os10g0459550 [Oryza sativa Japonica Group]:gi|297727655|ref|NP_001176191.1|:0.0	IPR001878=Zinc finger, CCHC-type ; IPR025314=Domain of unknown function DUF4219	GO:0003676=molecular_function:nucleic acid binding ; GO:0008270=molecular_function:zinc ion binding
Nipponbare	snap-scaffold_259-processed-gene-2.11	scaffold_259:244601-246004:+	no_hit	no_ipr	no_go
Nipponbare	maker-scaffold_259-snap-gene-2.29	scaffold_259:228604-229075:-	no_hit	no_ipr	no_go
Nipponbare	maker-scaffold_1124-pred_gff_Fgenesh-gene-0.1	scaffold_1124:47227-47577:-	Os07g0649700 [Oryza sativa Japonica Group]:gi|297725905|ref|NP_001175316.1|:1e-148	no_ipr	no_go
Nipponbare	maker-scaffold_1428-pred_gff_Fgenesh-gene-0.6	scaffold_1428:66712-67200:-	Os07g0472900 [Oryza sativa Japonica Group]:gi|115472033|ref|NP_001059615.1|:6e-112	no_ipr	no_go
Nipponbare	maker-scaffold_246-pred_gff_Fgenesh-gene-1.2	scaffold_246:144122-144337:+	Os09g0443400 [Oryza sativa Japonica Group]:gi|297726993|ref|NP_001175860.1|:0.0	no_ipr	no_go
Nipponbare	snap-scaffold_2331-processed-gene-0.2	scaffold_2331:29744-30034:-	no_hit	no_ipr	no_go
Nipponbare	maker-scaffold_659-pred_gff_Fgenesh-gene-0.9	scaffold_659:94178-94987:+	PREDICTED: uncharacterized protein LOC100843617 [Brachypodium distachyon]:gi|357164451|ref|XP_003580057.1|:5e-83	IPR025315=Domain of unknown function DUF4220	no_go
Nipponbare	maker-scaffold_1772-pred_gff_Fgenesh-gene-0.1	scaffold_1772:2514-2982:+	no_hit	no_ipr	no_go
Nipponbare	maker-scaffold_1772-snap-gene-0.16	scaffold_1772:40800-53317:-	no_hit	no_ipr	no_go
Nipponbare	maker-scaffold_1772-pred_gff_Fgenesh-gene-0.2	scaffold_1772:37581-39920:-	Os11g0664800 [Oryza sativa Japonica Group]:gi|297612334|ref|NP_001068418.2|:7e-147	IPR012416=Calmodulin binding protein-like	no_go
Nipponbare	maker-scaffold_2801-pred_gff_Fgenesh-gene-0.0	scaffold_2801:1838-3172:+	Os05g0242000 [Oryza sativa Japonica Group]:gi|115462809|ref|NP_001055004.1|:0.0	IPR004158=Protein of unknown function DUF247, plant	no_go
Nipponbare	maker-scaffold_1137-snap-gene-0.41	scaffold_1137:78512-79698:+	no_hit	IPR012871=Protein of unknown function DUF1677, Oryza sativa	no_go
Nipponbare	snap-scaffold_802-processed-gene-0.18	scaffold_802:24858-25990:+	no_hit	no_ipr	no_go
Nipponbare	maker-scaffold_802-pred_gff_Fgenesh-gene-0.3	scaffold_802:26906-28032:-	Os02g0143400 [Oryza sativa Japonica Group]:gi|297598581|ref|NP_001045869.2|:3e-90	no_ipr	no_go
Nipponbare	maker-scaffold_371-pred_gff_Fgenesh-gene-1.11	scaffold_371:205421-206387:-	no_hit	no_ipr	no_go
Nipponbare	maker-scaffold_0-snap-gene-4.11	scaffold_0:424212-424639:-	no_hit	no_ipr	no_go
Nipponbare	maker-scaffold_0-snap-gene-1.16	scaffold_0:111969-123791:+	Os07g0445400 [Oryza sativa Japonica Group]:gi|297725627|ref|NP_001175177.1|:0.0	IPR000767=Disease resistance protein ; IPR002182=NB-ARC ; IPR027417=P-loop containing nucleoside triphosphate hydrolase	GO:0006952=biological_process:defense response ; GO:0043531=molecular_function:ADP binding
Nipponbare	maker-scaffold_0-snap-gene-1.15	scaffold_0:105761-107828:+	hypothetical protein SORBIDRAFT_04g022173, partial [Sorghum bicolor]:gi|242061892|ref|XP_002452235.1|:6e-22	no_ipr	no_go
Nipponbare	maker-scaffold_0-pred_gff_Fgenesh-gene-8.7	scaffold_0:879257-879935:+	Os03g0790900, partial [Oryza sativa Japonica Group]:gi|115455835|ref|NP_001051518.1|:0.0	no_ipr	no_go
Nipponbare	maker-scaffold_0-pred_gff_Fgenesh-gene-3.6	scaffold_0:366468-367116:+	PREDICTED: calmodulin-related protein isoform 4 [Vitis vinifera]:gi|359479174|ref|XP_003632230.1|:2e-103	no_ipr	no_go
Nipponbare	maker-scaffold_0-pred_gff_Fgenesh-gene-3.10	scaffold_0:382902-383456:-	hypothetical protein SORBIDRAFT_01g037040 [Sorghum bicolor]:gi|242041113|ref|XP_002467951.1|:2e-30	no_ipr	no_go
Nipponbare	maker-scaffold_51-snap-gene-2.13	scaffold_51:265306-265654:-	no_hit	no_ipr	no_go
Nipponbare	maker-scaffold_430-snap-gene-0.25	scaffold_430:37438-49174:-	Os01g0701300 [Oryza sativa Japonica Group]:gi|297720325|ref|NP_001172524.1|:0.0	IPR001128=Cytochrome P450 ; IPR002401=Cytochrome P450, E-class, group I ; IPR017972=Cytochrome P450, conserved site	GO:0005506=molecular_function:iron ion binding ; GO:0016705=molecular_function:oxidoreductase activity, acting on paired donors, with incorporation or reduction of molecular oxygen ; GO:0020037=molecular_function:heme binding ; GO:0055114=biological_process:oxidation-reduction process
Nipponbare	maker-scaffold_642-snap-gene-0.48	scaffold_642:125844-133433:+	PREDICTED: wall-associated receptor kinase 3-like [Brachypodium distachyon]:gi|357167645|ref|XP_003581264.1|:0.0	IPR000152=EGF-type aspartate/asparagine hydroxylation site ; IPR000719=Protein kinase domain ; IPR000742=Epidermal growth factor-like domain ; IPR001245=Serine-threonine/tyrosine-protein kinase catalytic domain ; IPR001881=EGF-like calcium-binding domain ; IPR002290=Serine/threonine- /dual specificity protein kinase, catalytic domain ; IPR008271=Serine/threonine-protein kinase, active site ; IPR0…	GO:0004672=molecular_function:protein kinase activity ; GO:0004674=molecular_function:protein serine/threonine kinase activity ; GO:0005509=molecular_function:calcium ion binding ; GO:0005515=molecular_function:protein binding ; GO:0005524=molecular_function:ATP binding ; GO:0006468=biological_process:protein phosphorylation ; GO:0016772=molecular_function:transferase activity, transferring phosp…
Nipponbare	maker-scaffold_642-pred_gff_Fgenesh-gene-0.9	scaffold_642:67123-67416:+	GA 3-oxidase 1 [Zea mays]:gi|525344806|ref|NP_001266453.1|:1e-38	no_ipr	no_go
Nipponbare	maker-scaffold_36-pred_gff_Fgenesh-gene-1.1	scaffold_36:170396-170824:+	PREDICTED: uncharacterized protein LOC100842951 [Brachypodium distachyon]:gi|357130494|ref|XP_003566883.1|:0.0	no_ipr	no_go
Nipponbare	maker-scaffold_36-pred_gff_Fgenesh-gene-2.1	scaffold_36:248285-249024:-	Os11g0213500 [Oryza sativa Japonica Group]:gi|115484703|ref|NP_001067495.1|:0.0	no_ipr	no_go
Nipponbare	maker-scaffold_1129-pred_gff_Fgenesh-gene-0.9	scaffold_1129:103210-106195:+	Os10g0457932 [Oryza sativa Japonica Group]:gi|297727649|ref|NP_001176188.1|:0.0	IPR010285=DNA helicase Pif1 like ; IPR027417=P-loop containing nucleoside triphosphate hydrolase	GO:0000723=biological_process:telomere maintenance ; GO:0003678=molecular_function:DNA helicase activity ; GO:0006281=biological_process:DNA repair
Nipponbare	maker-scaffold_1129-pred_gff_Fgenesh-gene-0.6	scaffold_1129:83128-85805:+	Os11g0696600 [Oryza sativa Japonica Group]:gi|115486737|ref|NP_001068512.1|:1e-57	no_ipr	no_go
Nipponbare	maker-scaffold_1129-pred_gff_Fgenesh-gene-0.7	scaffold_1129:94209-96928:-	Os01g0374600 [Oryza sativa Japonica Group]:gi|297596793|ref|NP_001043074.2|:0.0	IPR001117=Multicopper oxidase, type 1 ; IPR002355=Multicopper oxidase, copper-binding site ; IPR008972=Cupredoxin ; IPR011706=Multicopper oxidase, type 2 ; IPR011707=Multicopper oxidase, type 3 ; IPR017761=Laccase	GO:0005507=molecular_function:copper ion binding ; GO:0016491=molecular_function:oxidoreductase activity ; GO:0046274=biological_process:lignin catabolic process ; GO:0048046=cellular_component:apoplast ; GO:0052716=molecular_function:hydroquinone:oxygen oxidoreductase activity ; GO:0055114=biological_process:oxidation-reduction process
Nipponbare	maker-scaffold_1129-snap-gene-0.21	scaffold_1129:7630-8268:+	no_hit	no_ipr	no_go
Nipponbare	snap-scaffold_153-processed-gene-0.12	scaffold_153:6957-7265:+	Os01g0905550 [Oryza sativa Japonica Group]:gi|297720673|ref|NP_001172698.1|:2e-12	no_ipr	no_go
Nipponbare	maker-scaffold_153-snap-gene-0.35	scaffold_153:6141-7096:-	Os01g0298301 [Oryza sativa Japonica Group]:gi|297719859|ref|NP_001172291.1|:4e-86	no_ipr	no_go
Nipponbare	maker-scaffold_1223-pred_gff_Fgenesh-gene-0.1	scaffold_1223:37026-37681:-	Os11g0653300 [Oryza sativa Japonica Group]:gi|115486477|ref|NP_001068382.1|:7e-59	no_ipr	no_go
Nipponbare	maker-scaffold_1223-snap-gene-0.16	scaffold_1223:44779-45433:-	no_hit	no_ipr	no_go
Nipponbare	maker-scaffold_603-snap-gene-0.55	scaffold_603:91583-118083:-	Os12g0263200 [Oryza sativa Japonica Group]:gi|297612971|ref|NP_001066525.2|:1e-64	IPR001461=Aspartic peptidase ; IPR008030=NmrA-like ; IPR016040=NAD(P)-binding domain ; IPR021109=Aspartic peptidase domain	GO:0004190=molecular_function:aspartic-type endopeptidase activity ; GO:0006508=biological_process:proteolysis
Nipponbare	maker-scaffold_100-pred_gff_Fgenesh-gene-0.2	scaffold_100:15683-15913:-	PREDICTED: synaptotagmin-5-like [Setaria italica]:gi|514824839|ref|XP_004987077.1|:0.0	no_ipr	no_go
Nipponbare	maker-scaffold_100-snap-gene-1.23	scaffold_100:161349-173992:+	Os09g0356000 [Oryza sativa Japonica Group]:gi|297609325|ref|NP_001062966.2|:0.0	IPR000719=Protein kinase domain ; IPR001245=Serine-threonine/tyrosine-protein kinase catalytic domain ; IPR002290=Serine/threonine- /dual specificity protein kinase, catalytic domain ; IPR008271=Serine/threonine-protein kinase, active site ; IPR011009=Protein kinase-like domain ; IPR013320=Concanavalin A-like lectin/glucanase, subgroup ; IPR024788=Malectin-like carbohydrate-binding domain	GO:0004672=molecular_function:protein kinase activity ; GO:0004674=molecular_function:protein serine/threonine kinase activity ; GO:0005524=molecular_function:ATP binding ; GO:0006468=biological_process:protein phosphorylation ; GO:0016772=molecular_function:transferase activity, transferring phosphorus-containing groups
Nipponbare	maker-scaffold_100-pred_gff_Fgenesh-gene-2.1	scaffold_100:213316-215567:+	Os05g0543100 [Oryza sativa Japonica Group]:gi|115465203|ref|NP_001056201.1|:7e-11	no_ipr	no_go
Nipponbare	maker-scaffold_100-snap-gene-2.32	scaffold_100:232067-232903:-	Os08g0158500 [Oryza sativa Japonica Group]:gi|115474879|ref|NP_001061036.1|:1e-34	no_ipr	no_go
Nipponbare	maker-scaffold_100-pred_gff_Fgenesh-gene-3.5	scaffold_100:361070-361324:-	Os08g0160000 [Oryza sativa Japonica Group]:gi|115474899|ref|NP_001061046.1|:9e-175	no_ipr	no_go
Nipponbare	maker-scaffold_345-snap-gene-0.29	scaffold_345:16909-22138:+	no_hit	no_ipr	no_go
Nipponbare	maker-scaffold_345-pred_gff_Fgenesh-gene-0.2	scaffold_345:16974-19436:-	Os09g0264400 [Oryza sativa Japonica Group]:gi|115478236|ref|NP_001062713.1|:0.0	no_ipr	no_go
Nipponbare	maker-scaffold_1332-snap-gene-0.35	scaffold_1332:34347-39985:-	no_hit	no_ipr	no_go
Nipponbare	maker-scaffold_275-pred_gff_Fgenesh-gene-2.5	scaffold_275:291381-291917:+	Os03g0191200 [Oryza sativa Japonica Group]:gi|115451263|ref|NP_001049232.1|:2e-142	no_ipr	no_go
Nipponbare	maker-scaffold_188-pred_gff_Fgenesh-gene-2.17	scaffold_188:324817-326823:+	hypothetical protein SORBIDRAFT_03g030130 [Sorghum bicolor]:gi|242058229|ref|XP_002458260.1|:4e-39	no_ipr	no_go
Nipponbare	snap-scaffold_188-processed-gene-2.37	scaffold_188:321430-321966:+	hypothetical protein SORBIDRAFT_03g030130 [Sorghum bicolor]:gi|242058229|ref|XP_002458260.1|:1e-30	no_ipr	no_go
Nipponbare	maker-scaffold_125-snap-gene-1.15	scaffold_125:111733-113676:+	Os01g0913100 [Oryza sativa Japonica Group]:gi|115441779|ref|NP_001045169.1|:3e-29	IPR007493=Protein of unknown function DUF538	no_go
Nipponbare	maker-scaffold_125-snap-gene-1.22	scaffold_125:134030-136577:-	no_hit	IPR016040=NAD(P)-binding domain	no_go
Nipponbare	maker-scaffold_125-snap-gene-1.20	scaffold_125:109191-109437:-	no_hit	no_ipr	no_go
Nipponbare	maker-scaffold_125-snap-gene-3.32	scaffold_125:295808-304899:-	Os09g0355400 [Oryza sativa Japonica Group]:gi|115478743|ref|NP_001062965.1|:0.0	IPR000719=Protein kinase domain ; IPR001245=Serine-threonine/tyrosine-protein kinase catalytic domain ; IPR002290=Serine/threonine- /dual specificity protein kinase, catalytic domain ; IPR008271=Serine/threonine-protein kinase, active site ; IPR011009=Protein kinase-like domain ; IPR013320=Concanavalin A-like lectin/glucanase, subgroup ; IPR024788=Malectin-like carbohydrate-binding domain	GO:0004672=molecular_function:protein kinase activity ; GO:0004674=molecular_function:protein serine/threonine kinase activity ; GO:0005524=molecular_function:ATP binding ; GO:0006468=biological_process:protein phosphorylation ; GO:0016772=molecular_function:transferase activity, transferring phosphorus-containing groups
Nipponbare	maker-scaffold_125-pred_gff_Fgenesh-gene-2.9	scaffold_125:193706-194026:-	Os04g0640700 [Oryza sativa Japonica Group]:gi|115460876|ref|NP_001054038.1|:0.0	no_ipr	no_go
Nipponbare	maker-scaffold_125-pred_gff_Fgenesh-gene-2.10	scaffold_125:194769-195026:-	Os12g0578500 [Oryza sativa Japonica Group]:gi|115489272|ref|NP_001067123.1|:0.0	no_ipr	no_go
Nipponbare	maker-scaffold_125-pred_gff_Fgenesh-gene-2.0	scaffold_125:207757-209362:-	Os09g0348300 [Oryza sativa Japonica Group]:gi|297726857|ref|NP_001175792.1|:3e-79	IPR024788=Malectin-like carbohydrate-binding domain	no_go
Nipponbare	maker-scaffold_125-snap-gene-2.34	scaffold_125:278408-280912:-	Os09g0355400 [Oryza sativa Japonica Group]:gi|115478743|ref|NP_001062965.1|:3e-59	IPR024788=Malectin-like carbohydrate-binding domain	no_go
Nipponbare	maker-scaffold_1798-pred_gff_Fgenesh-gene-0.3	scaffold_1798:31644-32291:+	Os06g0119900 [Oryza sativa Japonica Group]:gi|115466072|ref|NP_001056635.1|:2e-158	IPR004864=Late embryogenesis abundant protein, LEA-14	no_go
Nipponbare	maker-scaffold_1798-pred_gff_Fgenesh-gene-0.2	scaffold_1798:29989-30645:-	Os06g0119800 [Oryza sativa Japonica Group]:gi|115466070|ref|NP_001056634.1|:9e-160	no_ipr	no_go
Nipponbare	snap-scaffold_293-processed-gene-0.21	scaffold_293:48679-49014:+	no_hit	no_ipr	no_go
Nipponbare	maker-scaffold_384-pred_gff_Fgenesh-gene-0.2	scaffold_384:42407-42988:+	no_hit	no_ipr	no_go
Nipponbare	snap-scaffold_384-processed-gene-0.11	scaffold_384:43011-43253:+	no_hit	no_ipr	no_go
Nipponbare	maker-scaffold_384-snap-gene-0.23	scaffold_384:43264-43747:+	no_hit	no_ipr	no_go
Nipponbare	maker-scaffold_810-snap-gene-0.58	scaffold_810:139120-141206:+	no_hit	no_ipr	no_go
Nipponbare	maker-scaffold_380-snap-gene-1.7	scaffold_380:218936-222637:+	Os11g0465200 [Oryza sativa Japonica Group]:gi|115485451|ref|NP_001067869.1|:0.0	IPR001128=Cytochrome P450 ; IPR002401=Cytochrome P450, E-class, group I ; IPR017972=Cytochrome P450, conserved site	GO:0005506=molecular_function:iron ion binding ; GO:0016705=molecular_function:oxidoreductase activity, acting on paired donors, with incorporation or reduction of molecular oxygen ; GO:0020037=molecular_function:heme binding ; GO:0055114=biological_process:oxidation-reduction process
Nipponbare	maker-scaffold_365-snap-gene-0.24	scaffold_365:43547-44197:-	Os11g0214900 [Oryza sativa Japonica Group]:gi|115484719|ref|NP_001067503.1|:1e-62	IPR004265=Plant disease resistance response protein	no_go
Nipponbare	maker-scaffold_365-snap-gene-1.46	scaffold_365:193575-204353:+	Os11g0211300 [Oryza sativa Japonica Group]:gi|115484689|ref|NP_001067488.1|:0.0	IPR000767=Disease resistance protein ; IPR001611=Leucine-rich repeat ; IPR002182=NB-ARC ; IPR027417=P-loop containing nucleoside triphosphate hydrolase	GO:0005515=molecular_function:protein binding ; GO:0006952=biological_process:defense response ; GO:0043531=molecular_function:ADP binding
Nipponbare	maker-scaffold_365-snap-gene-1.43	scaffold_365:149657-150901:+	hypothetical protein SORBIDRAFT_05g009140 [Sorghum bicolor]:gi|242068229|ref|XP_002449391.1|:4e-19	IPR001611=Leucine-rich repeat	GO:0005515=molecular_function:protein binding
Nipponbare	maker-scaffold_241-snap-gene-2.50	scaffold_241:194240-194712:+	Os05g0519000 [Oryza sativa Japonica Group]:gi|297604756|ref|NP_001056060.2|:5e-11	no_ipr	no_go
Nipponbare	maker-scaffold_26-pred_gff_Fgenesh-gene-1.0	scaffold_26:118337-118738:+	Os06g0486000 [Oryza sativa Japonica Group]:gi|115468128|ref|NP_001057663.1|:0.0	no_ipr	no_go
Nipponbare	maker-scaffold_26-snap-gene-1.32	scaffold_26:124022-127801:+	Os01g0944000, partial [Oryza sativa Japonica Group]:gi|115442177|ref|NP_001045368.1|:6e-69	no_ipr	no_go
Nipponbare	maker-scaffold_26-snap-gene-1.41	scaffold_26:98183-106922:-	Os01g0944200 [Oryza sativa Japonica Group]:gi|297598296|ref|NP_001045370.2|:0.0	IPR012337=Ribonuclease H-like domain	GO:0003676=molecular_function:nucleic acid binding
Nipponbare	maker-scaffold_26-pred_gff_Fgenesh-gene-1.4	scaffold_26:139660-147698:-	Os07g0515700 [Oryza sativa Japonica Group]:gi|297607300|ref|NP_001059777.2|:2e-144	IPR002110=Ankyrin repeat ; IPR020683=Ankyrin repeat-containing domain	GO:0005515=molecular_function:protein binding
Nipponbare	maker-scaffold_26-pred_gff_Fgenesh-gene-1.13	scaffold_26:92585-93527:-	no_hit	no_ipr	no_go
Nipponbare	maker-scaffold_172-pred_gff_Fgenesh-gene-0.2	scaffold_172:30536-32053:+	Os01g0930300 [Oryza sativa Japonica Group]:gi|115442015|ref|NP_001045287.1|:3e-62	IPR012337=Ribonuclease H-like domain	GO:0003676=molecular_function:nucleic acid binding
Nipponbare	maker-scaffold_172-pred_gff_Fgenesh-gene-0.0	scaffold_172:13677-17019:-	Os12g0500400 [Oryza sativa Japonica Group]:gi|297613203|ref|NP_001066817.2|:0.0	IPR000719=Protein kinase domain ; IPR001245=Serine-threonine/tyrosine-protein kinase catalytic domain ; IPR011009=Protein kinase-like domain ; IPR017441=Protein kinase, ATP binding site	GO:0004672=molecular_function:protein kinase activity ; GO:0005524=molecular_function:ATP binding ; GO:0006468=biological_process:protein phosphorylation ; GO:0016772=molecular_function:transferase activity, transferring phosphorus-containing groups
Nipponbare	maker-scaffold_172-snap-gene-0.26	scaffold_172:20017-24885:-	Os12g0500500 [Oryza sativa Japonica Group]:gi|115488662|ref|NP_001066818.1|:0.0	IPR000767=Disease resistance protein ; IPR002182=NB-ARC ; IPR027417=P-loop containing nucleoside triphosphate hydrolase	GO:0006952=biological_process:defense response ; GO:0043531=molecular_function:ADP binding
Nipponbare	maker-scaffold_172-pred_gff_Fgenesh-gene-2.0	scaffold_172:206227-207700:+	Os03g0699200 [Oryza sativa Japonica Group]:gi|115454771|ref|NP_001050986.1|:0.0	no_ipr	no_go
Nipponbare	snap-scaffold_172-processed-gene-2.9	scaffold_172:204443-204853:+	no_hit	no_ipr	no_go
Nipponbare	maker-scaffold_172-snap-gene-2.34	scaffold_172:356746-358341:-	Os06g0319800 [Oryza sativa Japonica Group]:gi|297724785|ref|NP_001174756.1|:6e-48	IPR021855=Protein of unknown function DUF3464	no_go
Nipponbare	maker-scaffold_67-snap-gene-4.21	scaffold_67:459472-460230:-	no_hit	no_ipr	no_go
Nipponbare	maker-scaffold_1054-snap-gene-0.19	scaffold_1054:111265-112228:+	PREDICTED: probable leucine-rich repeat receptor-like protein kinase At1g35710-like [Setaria italica]:gi|514737435|ref|XP_004958856.1|:2e-37	no_ipr	no_go
Nipponbare	maker-scaffold_1878-snap-gene-0.4	scaffold_1878:42671-44187:+	no_hit	no_ipr	no_go
Nipponbare	maker-scaffold_324-pred_gff_Fgenesh-gene-0.1	scaffold_324:13496-13717:+	PREDICTED: heat shock protein 82-like [Setaria italica]:gi|514800124|ref|XP_004974995.1|:0.0	no_ipr	no_go
Nipponbare	maker-scaffold_324-pred_gff_Fgenesh-gene-0.0	scaffold_324:11433-11828:+	PREDICTED: putative receptor-like protein kinase At3g47110-like [Setaria italica]:gi|514722765|ref|XP_004955074.1|:1e-162	no_ipr	no_go
Nipponbare	maker-scaffold_324-snap-gene-0.17	scaffold_324:81899-82214:+	no_hit	no_ipr	no_go
Nipponbare	maker-scaffold_324-snap-gene-0.19	scaffold_324:25075-25468:-	no_hit	no_ipr	no_go
Nipponbare	maker-scaffold_324-snap-gene-0.18	scaffold_324:85238-85508:+	no_hit	no_ipr	no_go
Nipponbare	snap-scaffold_324-processed-gene-1.21	scaffold_324:81837-82198:-	Os01g0542000 [Oryza sativa Japonica Group]:gi|297596965|ref|NP_001043272.2|:4e-18	no_ipr	no_go
Nipponbare	maker-scaffold_324-snap-gene-1.52	scaffold_324:81534-81759:-	no_hit	no_ipr	no_go
Nipponbare	maker-scaffold_1243-pred_gff_Fgenesh-gene-0.4	scaffold_1243:48658-49089:+	PREDICTED: ATP synthase subunit alpha, mitochondrial-like, partial [Fragaria vesca subsp. vesca]:gi|470147686|ref|XP_004309413.1|:3e-40	IPR004100=ATPase, F1 complex alpha/beta subunit, N-terminal domain ; IPR023366=ATP synthase subunit alpha-like domain	GO:0015992=biological_process:proton transport ; GO:0046034=biological_process:ATP metabolic process
Nipponbare	maker-scaffold_557-pred_gff_Fgenesh-gene-0.12	scaffold_557:112733-113149:+	no_hit	no_ipr	no_go
Nipponbare	snap-scaffold_554-processed-gene-0.22	scaffold_554:170809-181742:+	no_hit	no_ipr	no_go
Nipponbare	maker-scaffold_554-pred_gff_Fgenesh-gene-0.2	scaffold_554:88713-88964:+	no_hit	no_ipr	no_go
Nipponbare	maker-scaffold_554-pred_gff_Fgenesh-gene-0.0	scaffold_554:52917-54440:-	Os08g0355400 [Oryza sativa Japonica Group]:gi|115476046|ref|NP_001061619.1|:0.0	IPR004158=Protein of unknown function DUF247, plant	no_go
Nipponbare	maker-scaffold_554-pred_gff_Fgenesh-gene-0.5	scaffold_554:119903-120736:-	no_hit	no_ipr	no_go
Nipponbare	maker-scaffold_554-pred_gff_Fgenesh-gene-0.13	scaffold_554:170562-171464:-	Os07g0115700 [Oryza sativa Japonica Group]:gi|297606623|ref|NP_001058758.2|:3e-21	no_ipr	no_go
Nipponbare	maker-scaffold_3921-pred_gff_Fgenesh-gene-0.0	scaffold_3921:484-1218:+	photosystem II protein D2 [Oryza nivara]:gi|50233954|ref|YP_052732.1|:7e-159	IPR000484=Photosynthetic reaction centre, L/M	GO:0009772=biological_process:photosynthetic electron transport in photosystem II ; GO:0019684=biological_process:photosynthesis, light reaction ; GO:0045156=molecular_function:electron transporter, transferring electrons within the cyclic electron transport pathway of photosynthesis activity
Nipponbare	maker-scaffold_1942-snap-gene-0.8	scaffold_1942:27291-29579:+	no_hit	no_ipr	no_go
Nipponbare	maker-scaffold_1942-pred_gff_Fgenesh-gene-0.1	scaffold_1942:19826-20218:-	Os12g0218800 [Oryza sativa Japonica Group]:gi|115487848|ref|NP_001066411.1|:6e-89	no_ipr	no_go
Nipponbare	snap-scaffold_206-processed-gene-0.17	scaffold_206:7638-8039:+	no_hit	no_ipr	no_go
Nipponbare	maker-scaffold_206-snap-gene-0.49	scaffold_206:48854-50107:-	PREDICTED: uncharacterized protein LOC101785613 [Setaria italica]:gi|514740949|ref|XP_004959769.1|:7e-30	no_ipr	no_go
Nipponbare	maker-scaffold_162-snap-gene-1.33	scaffold_162:81339-81883:+	no_hit	no_ipr	no_go
Nipponbare	maker-scaffold_2082-snap-gene-0.15	scaffold_2082:20717-21619:-	no_hit	no_ipr	no_go
Nipponbare	snap-scaffold_2082-processed-gene-0.8	scaffold_2082:8420-8845:-	no_hit	no_ipr	no_go
Nipponbare	snap-scaffold_2082-processed-gene-0.7	scaffold_2082:3338-3949:-	no_hit	no_ipr	no_go
Nipponbare	snap-scaffold_2082-processed-gene-0.9	scaffold_2082:9574-10933:-	no_hit	no_ipr	no_go
Nipponbare	maker-scaffold_1263-pred_gff_Fgenesh-gene-0.5	scaffold_1263:44047-46327:+	PREDICTED: uncharacterized protein LOC101764564 [Setaria italica]:gi|514810785|ref|XP_004980187.1|:1e-24	IPR001574=Ribosome-inactivating protein ; IPR016138=Ribosome-inactivating protein, subdomain 1	GO:0017148=biological_process:negative regulation of translation ; GO:0030598=molecular_function:rRNA N-glycosylase activity
Nipponbare	maker-scaffold_1263-snap-gene-0.27	scaffold_1263:11510-12371:+	PREDICTED: probable inactive receptor kinase At1g48480-like [Setaria italica]:gi|514796141|ref|XP_004973476.1|:2e-14	no_ipr	no_go
Nipponbare	maker-scaffold_1263-pred_gff_Fgenesh-gene-0.1	scaffold_1263:10603-10974:+	no_hit	no_ipr	no_go
Nipponbare	maker-scaffold_1263-pred_gff_Fgenesh-gene-0.4	scaffold_1263:25911-30715:+	PREDICTED: uncharacterized protein LOC101763755 [Setaria italica]:gi|514810781|ref|XP_004980185.1|:9e-29	IPR001574=Ribosome-inactivating protein ; IPR016138=Ribosome-inactivating protein, subdomain 1	GO:0017148=biological_process:negative regulation of translation ; GO:0030598=molecular_function:rRNA N-glycosylase activity
Nipponbare	snap-scaffold_1263-processed-gene-0.22	scaffold_1263:16948-17304:-	Os11g0166300 [Oryza sativa Japonica Group]:gi|297611297|ref|NP_001065835.2|:2e-24	no_ipr	no_go
Nipponbare	maker-scaffold_1263-snap-gene-0.34	scaffold_1263:32163-33695:-	no_hit	no_ipr	no_go
Nipponbare	maker-scaffold_3612-snap-gene-0.1	scaffold_3612:1555-2252:-	PREDICTED: disease resistance protein RPM1-like [Brachypodium distachyon]:gi|357131460|ref|XP_003567355.1|:9e-53	IPR002182=NB-ARC ; IPR027417=P-loop containing nucleoside triphosphate hydrolase	GO:0043531=molecular_function:ADP binding
Nipponbare	maker-scaffold_2258-snap-gene-0.10	scaffold_2258:448-5805:-	no_hit	no_ipr	no_go
Nipponbare	maker-scaffold_78-pred_gff_Fgenesh-gene-2.6	scaffold_78:245716-246708:+	Os02g0463700 [Oryza sativa Japonica Group]:gi|297599184|ref|NP_001046804.2|:3e-126	no_ipr	no_go
Nipponbare	snap-scaffold_450-processed-gene-0.11	scaffold_450:50654-51040:+	no_hit	no_ipr	no_go
Nipponbare	maker-scaffold_450-snap-gene-0.28	scaffold_450:73485-74059:-	no_hit	no_ipr	no_go
Nipponbare	maker-scaffold_450-snap-gene-1.49	scaffold_450:75068-105614:+	PREDICTED: putative disease resistance RPP13-like protein 3-like [Setaria italica]:gi|514793093|ref|XP_004972731.1|:0.0	IPR000767=Disease resistance protein ; IPR002182=NB-ARC ; IPR027417=P-loop containing nucleoside triphosphate hydrolase	GO:0006952=biological_process:defense response ; GO:0043531=molecular_function:ADP binding
Nipponbare	maker-scaffold_1998-snap-gene-0.8	scaffold_1998:35473-41625:+	Os11g0691500 [Oryza sativa Japonica Group]:gi|297612417|ref|NP_001068493.2|:0.0	IPR000152=EGF-type aspartate/asparagine hydroxylation site ; IPR000719=Protein kinase domain ; IPR000742=Epidermal growth factor-like domain ; IPR001881=EGF-like calcium-binding domain ; IPR002290=Serine/threonine- /dual specificity protein kinase, catalytic domain ; IPR008271=Serine/threonine-protein kinase, active site ; IPR011009=Protein kinase-like domain ; IPR013320=Concanavalin A-like lecti…	GO:0004672=molecular_function:protein kinase activity ; GO:0004674=molecular_function:protein serine/threonine kinase activity ; GO:0005509=molecular_function:calcium ion binding ; GO:0005515=molecular_function:protein binding ; GO:0005524=molecular_function:ATP binding ; GO:0006468=biological_process:protein phosphorylation ; GO:0016772=molecular_function:transferase activity, transferring phosp…
Nipponbare	maker-scaffold_2248-pred_gff_Fgenesh-gene-0.0	scaffold_2248:4468-9501:-	Os11g0691500 [Oryza sativa Japonica Group]:gi|297612417|ref|NP_001068493.2|:0.0	IPR000152=EGF-type aspartate/asparagine hydroxylation site ; IPR000719=Protein kinase domain ; IPR000742=Epidermal growth factor-like domain ; IPR001881=EGF-like calcium-binding domain ; IPR002290=Serine/threonine- /dual specificity protein kinase, catalytic domain ; IPR008271=Serine/threonine-protein kinase, active site ; IPR011009=Protein kinase-like domain ; IPR013320=Concanavalin A-like lecti…	GO:0004672=molecular_function:protein kinase activity ; GO:0004674=molecular_function:protein serine/threonine kinase activity ; GO:0005509=molecular_function:calcium ion binding ; GO:0005515=molecular_function:protein binding ; GO:0005524=molecular_function:ATP binding ; GO:0006468=biological_process:protein phosphorylation ; GO:0016772=molecular_function:transferase activity, transferring phosp…
Nipponbare	maker-scaffold_205-snap-gene-1.11	scaffold_205:153238-157846:+	PREDICTED: probable LRR receptor-like serine/threonine-protein kinase At3g47570-like [Setaria italica]:gi|514811659|ref|XP_004980624.1|:0.0	IPR001611=Leucine-rich repeat ; IPR003591=Leucine-rich repeat, typical subtype ; IPR011009=Protein kinase-like domain ; IPR013210=Leucine-rich repeat-containing N-terminal, type 2 ; IPR013320=Concanavalin A-like lectin/glucanase, subgroup ; IPR017441=Protein kinase, ATP binding site ; IPR025875=Leucine rich repeat 4	GO:0005515=molecular_function:protein binding ; GO:0005524=molecular_function:ATP binding ; GO:0016772=molecular_function:transferase activity, transferring phosphorus-containing groups
Nipponbare	snap-scaffold_205-processed-gene-1.7	scaffold_205:117191-117595:-	no_hit	no_ipr	no_go
Nipponbare	maker-scaffold_205-snap-gene-2.37	scaffold_205:319891-320880:+	no_hit	no_ipr	no_go
Nipponbare	maker-scaffold_205-pred_gff_Fgenesh-gene-2.9	scaffold_205:189274-191571:+	PREDICTED: uncharacterized protein LOC101754049 [Setaria italica]:gi|514811871|ref|XP_004980730.1|:7e-178	IPR007658=Protein of unknown function DUF594 ; IPR025315=Domain of unknown function DUF4220	no_go
Nipponbare	maker-scaffold_205-snap-gene-2.31	scaffold_205:225564-226611:+	no_hit	no_ipr	no_go
Nipponbare	maker-scaffold_205-snap-gene-2.35	scaffold_205:283876-293406:+	Os04g0220500 [Oryza sativa Japonica Group]:gi|297722873|ref|NP_001173800.1|:0.0	IPR000719=Protein kinase domain ; IPR005135=Endonuclease/exonuclease/phosphatase ; IPR011009=Protein kinase-like domain ; IPR012871=Protein of unknown function DUF1677, Oryza sativa ; IPR015916=Galactose oxidase, beta-propeller ; IPR025558=Domain of unknown function DUF4283	GO:0004672=molecular_function:protein kinase activity ; GO:0005524=molecular_function:ATP binding ; GO:0006468=biological_process:protein phosphorylation ; GO:0016772=molecular_function:transferase activity, transferring phosphorus-containing groups
Nipponbare	maker-scaffold_205-pred_gff_Fgenesh-gene-2.7	scaffold_205:341721-342235:+	Os06g0644800 [Oryza sativa Japonica Group]:gi|297725129|ref|NP_001174928.1|:0.0	no_ipr	no_go
Nipponbare	maker-scaffold_205-snap-gene-2.36	scaffold_205:302179-303230:+	no_hit	no_ipr	no_go
Nipponbare	maker-scaffold_205-snap-gene-2.41	scaffold_205:288407-289166:-	no_hit	no_ipr	no_go
Nipponbare	maker-scaffold_205-snap-gene-2.42	scaffold_205:307845-319949:-	PREDICTED: wall-associated receptor kinase 2-like [Brachypodium distachyon]:gi|357167222|ref|XP_003581059.1|:0.0	IPR000152=EGF-type aspartate/asparagine hydroxylation site ; IPR000719=Protein kinase domain ; IPR000742=Epidermal growth factor-like domain ; IPR001881=EGF-like calcium-binding domain ; IPR002290=Serine/threonine- /dual specificity protein kinase, catalytic domain ; IPR008271=Serine/threonine-protein kinase, active site ; IPR009030=Insulin-like growth factor binding protein, N-terminal ; IPR0110…	GO:0004672=molecular_function:protein kinase activity ; GO:0004674=molecular_function:protein serine/threonine kinase activity ; GO:0005509=molecular_function:calcium ion binding ; GO:0005515=molecular_function:protein binding ; GO:0005524=molecular_function:ATP binding ; GO:0006468=biological_process:protein phosphorylation ; GO:0016772=molecular_function:transferase activity, transferring phosp…
Nipponbare	maker-scaffold_205-snap-gene-2.43	scaffold_205:344128-345013:-	no_hit	no_ipr	no_go
Nipponbare	maker-scaffold_768-pred_gff_Fgenesh-gene-0.3	scaffold_768:42726-43016:+	PREDICTED: uncharacterized protein LOC100825324 [Brachypodium distachyon]:gi|357146028|ref|XP_003573851.1|:0.0	no_ipr	no_go
Nipponbare	maker-scaffold_768-pred_gff_Fgenesh-gene-0.11	scaffold_768:107286-108165:+	Os10g0389800 [Oryza sativa Japonica Group]:gi|115481818|ref|NP_001064502.1|:0.0	no_ipr	no_go
Nipponbare	maker-scaffold_1496-pred_gff_Fgenesh-gene-0.3	scaffold_1496:44776-50263:-	Os11g0691500 [Oryza sativa Japonica Group]:gi|297612417|ref|NP_001068493.2|:0.0	IPR000152=EGF-type aspartate/asparagine hydroxylation site ; IPR000719=Protein kinase domain ; IPR000742=Epidermal growth factor-like domain ; IPR001881=EGF-like calcium-binding domain ; IPR002290=Serine/threonine- /dual specificity protein kinase, catalytic domain ; IPR008271=Serine/threonine-protein kinase, active site ; IPR011009=Protein kinase-like domain ; IPR013320=Concanavalin A-like lecti…	GO:0004672=molecular_function:protein kinase activity ; GO:0004674=molecular_function:protein serine/threonine kinase activity ; GO:0005509=molecular_function:calcium ion binding ; GO:0005515=molecular_function:protein binding ; GO:0005524=molecular_function:ATP binding ; GO:0006468=biological_process:protein phosphorylation ; GO:0016772=molecular_function:transferase activity, transferring phosp…
Nipponbare	maker-scaffold_1496-pred_gff_Fgenesh-gene-0.2	scaffold_1496:28687-33073:-	Os11g0691500 [Oryza sativa Japonica Group]:gi|297612417|ref|NP_001068493.2|:0.0	IPR000152=EGF-type aspartate/asparagine hydroxylation site ; IPR000719=Protein kinase domain ; IPR000742=Epidermal growth factor-like domain ; IPR001245=Serine-threonine/tyrosine-protein kinase catalytic domain ; IPR001881=EGF-like calcium-binding domain ; IPR002290=Serine/threonine- /dual specificity protein kinase, catalytic domain ; IPR008271=Serine/threonine-protein kinase, active site ; IPR0…	GO:0004672=molecular_function:protein kinase activity ; GO:0004674=molecular_function:protein serine/threonine kinase activity ; GO:0005509=molecular_function:calcium ion binding ; GO:0005515=molecular_function:protein binding ; GO:0005524=molecular_function:ATP binding ; GO:0006468=biological_process:protein phosphorylation ; GO:0016772=molecular_function:transferase activity, transferring phosp…
Nipponbare	maker-scaffold_1496-snap-gene-0.13	scaffold_1496:25762-26830:-	Os11g0691500 [Oryza sativa Japonica Group]:gi|297612417|ref|NP_001068493.2|:2e-33	no_ipr	no_go
Nipponbare	snap-scaffold_584-processed-gene-0.29	scaffold_584:114878-115174:+	no_hit	no_ipr	no_go
Nipponbare	snap-scaffold_1200-processed-gene-0.21	scaffold_1200:1103-1788:-	no_hit	no_ipr	no_go
Nipponbare	snap-scaffold_155-processed-gene-2.30	scaffold_155:286973-287383:+	Os10g0543150 [Oryza sativa Japonica Group]:gi|297727789|ref|NP_001176258.1|:2e-91	no_ipr	no_go
Nipponbare	maker-scaffold_479-pred_gff_Fgenesh-gene-0.0	scaffold_479:1729-2151:+	Receptor protein kinase-like protein [Medicago truncatula]:gi|357504591|ref|XP_003622584.1|:1e-21	IPR013210=Leucine-rich repeat-containing N-terminal, type 2	no_go
Nipponbare	maker-scaffold_287-pred_gff_Fgenesh-gene-1.17	scaffold_287:232816-233386:-	Os04g0438600 [Oryza sativa Japonica Group]:gi|115458530|ref|NP_001052865.1|:2e-124	no_ipr	no_go
Nipponbare	maker-scaffold_1498-snap-gene-0.14	scaffold_1498:41463-49045:+	Os02g0261300 [Oryza sativa Japonica Group]:gi|297598958|ref|NP_001046487.2|:0.0	IPR000767=Disease resistance protein ; IPR002182=NB-ARC ; IPR027417=P-loop containing nucleoside triphosphate hydrolase	GO:0006952=biological_process:defense response ; GO:0043531=molecular_function:ADP binding
Nipponbare	maker-scaffold_1498-snap-gene-0.15	scaffold_1498:60318-70854:+	Os02g0262800 [Oryza sativa Japonica Group]:gi|115445425|ref|NP_001046492.1|:0.0	IPR000767=Disease resistance protein ; IPR002182=NB-ARC ; IPR027417=P-loop containing nucleoside triphosphate hydrolase	GO:0006952=biological_process:defense response ; GO:0043531=molecular_function:ADP binding
Nipponbare	snap-scaffold_781-processed-gene-0.17	scaffold_781:29219-29812:+	no_hit	no_ipr	no_go
Nipponbare	maker-scaffold_809-snap-gene-0.21	scaffold_809:71479-71827:+	no_hit	no_ipr	no_go
Nipponbare	snap-scaffold_698-processed-gene-0.26	scaffold_698:21912-22843:+	no_hit	no_ipr	no_go
Nipponbare	snap-scaffold_698-processed-gene-0.28	scaffold_698:59893-62462:+	no_hit	no_ipr	no_go
Nipponbare	maker-scaffold_1212-snap-gene-0.18	scaffold_1212:2556-4889:-	PREDICTED: cell number regulator 4-like isoform X1 [Setaria italica]:gi|514817435|ref|XP_004983440.1|:5e-45	no_ipr	no_go
Nipponbare	maker-scaffold_787-snap-gene-0.72	scaffold_787:114255-118245:+	Os10g0569500 [Oryza sativa Japonica Group]:gi|115483558|ref|NP_001065449.1|:1e-41	no_ipr	no_go
Nipponbare	maker-scaffold_728-pred_gff_Fgenesh-gene-0.0	scaffold_728:18071-20253:+	PREDICTED: uncharacterized protein LOC101764832 [Setaria italica]:gi|514810342|ref|XP_004979981.1|:6e-90	no_ipr	no_go
Nipponbare	maker-scaffold_728-pred_gff_Fgenesh-gene-0.6	scaffold_728:72057-78718:+	Os11g0664500 [Oryza sativa Japonica Group]:gi|297612330|ref|NP_001068416.2|:9e-112	IPR012416=Calmodulin binding protein-like	no_go
Nipponbare	maker-scaffold_728-snap-gene-0.41	scaffold_728:56173-56454:+	no_hit	no_ipr	no_go
Nipponbare	maker-scaffold_728-pred_gff_Fgenesh-gene-0.4	scaffold_728:61496-61765:-	no_hit	no_ipr	no_go
Nipponbare	maker-scaffold_738-pred_gff_Fgenesh-gene-0.6	scaffold_738:49232-52544:+	Os09g0331180 [Oryza sativa Japonica Group]:gi|297726833|ref|NP_001175780.1|:0.0	IPR002110=Ankyrin repeat ; IPR020683=Ankyrin repeat-containing domain ; IPR026961=PGG domain ; IPR027001=Caskin/Ankyrin repeat-containing protein ; IPR027002=Ankyrin repeat-containing protein At2g01680	GO:0005515=molecular_function:protein binding
Nipponbare	snap-scaffold_738-processed-gene-0.24	scaffold_738:54955-55390:+	no_hit	no_ipr	no_go
Nipponbare	snap-scaffold_738-processed-gene-0.23	scaffold_738:54710-54940:+	no_hit	no_ipr	no_go
Nipponbare	maker-scaffold_738-snap-gene-0.55	scaffold_738:68878-85779:-	PREDICTED: LOW QUALITY PROTEIN: ankyrin repeat-containing protein At3g12360-like [Brachypodium distachyon]:gi|357139018|ref|XP_003571083.1|:0.0	IPR002110=Ankyrin repeat ; IPR020683=Ankyrin repeat-containing domain ; IPR026961=PGG domain ; IPR027001=Caskin/Ankyrin repeat-containing protein ; IPR027002=Ankyrin repeat-containing protein At2g01680	GO:0005515=molecular_function:protein binding
Nipponbare	maker-scaffold_738-snap-gene-0.54	scaffold_738:65222-68826:-	Os08g0401100 [Oryza sativa Japonica Group]:gi|115476320|ref|NP_001061756.1|:2e-46	IPR026961=PGG domain	no_go
Nipponbare	maker-scaffold_45-snap-gene-2.7	scaffold_45:208072-208810:-	Os04g0269100 [Oryza sativa Japonica Group]:gi|297722915|ref|NP_001173821.1|:1e-46	IPR002198=Short-chain dehydrogenase/reductase SDR ; IPR002347=Glucose/ribitol dehydrogenase ; IPR016040=NAD(P)-binding domain	GO:0008152=biological_process:metabolic process ; GO:0016491=molecular_function:oxidoreductase activity
Nipponbare	maker-scaffold_45-snap-gene-2.6	scaffold_45:206299-207153:-	no_hit	no_ipr	no_go
Nipponbare	maker-scaffold_45-snap-gene-2.4	scaffold_45:205154-205613:-	Os12g0435000 [Oryza sativa Japonica Group]:gi|297729141|ref|NP_001176934.1|:1e-16	no_ipr	no_go
Nipponbare	maker-scaffold_45-snap-gene-2.5	scaffold_45:205987-206253:-	no_hit	no_ipr	no_go
Nipponbare	maker-scaffold_45-pred_gff_Fgenesh-gene-1.1	scaffold_45:151610-157524:+	Os11g0443700 [Oryza sativa Japonica Group]:gi|115485351|ref|NP_001067819.1|:8e-69	IPR002347=Glucose/ribitol dehydrogenase ; IPR016040=NAD(P)-binding domain	no_go
Nipponbare	maker-scaffold_45-pred_gff_Fgenesh-gene-3.0	scaffold_45:309867-310184:+	no_hit	no_ipr	no_go
Nipponbare	snap-scaffold_45-processed-gene-3.8	scaffold_45:334962-335369:-	no_hit	no_ipr	no_go
Nipponbare	maker-scaffold_45-snap-gene-4.59	scaffold_45:571105-572860:+	no_hit	no_ipr	no_go
Nipponbare	maker-scaffold_45-snap-gene-4.57	scaffold_45:547220-560621:+	Os04g0622600 [Oryza sativa Japonica Group]:gi|115460636|ref|NP_001053918.1|:0.0	IPR000767=Disease resistance protein ; IPR002182=NB-ARC ; IPR003656=Zinc finger, BED-type predicted ; IPR027417=P-loop containing nucleoside triphosphate hydrolase	GO:0003677=molecular_function:DNA binding ; GO:0006952=biological_process:defense response ; GO:0043531=molecular_function:ADP binding
Nipponbare	maker-scaffold_45-pred_gff_Fgenesh-gene-4.16	scaffold_45:563385-564282:+	Os04g0288100 [Oryza sativa Japonica Group]:gi|115457566|ref|NP_001052383.1|:2e-110	IPR001929=Germin ; IPR006045=Cupin 1 ; IPR011051=RmlC-like cupin domain ; IPR014710=RmlC-like jelly roll fold ; IPR019780=Germin, manganese binding site	GO:0030145=molecular_function:manganese ion binding ; GO:0045735=molecular_function:nutrient reservoir activity
Nipponbare	snap-scaffold_508-processed-gene-1.35	scaffold_508:112234-112704:-	no_hit	no_ipr	no_go
Nipponbare	maker-scaffold_56-pred_gff_Fgenesh-gene-1.3	scaffold_56:124936-126169:+	Os03g0182800 [Oryza sativa Japonica Group]:gi|115451151|ref|NP_001049176.1|:2e-154	no_ipr	no_go
Nipponbare	maker-scaffold_56-pred_gff_Fgenesh-gene-2.5	scaffold_56:256791-257132:+	Os12g0248600 [Oryza sativa Japonica Group]:gi|115488018|ref|NP_001066496.1|:2e-74	no_ipr	no_go
Nipponbare	maker-scaffold_56-pred_gff_Fgenesh-gene-2.3	scaffold_56:238686-239353:+	Os03g0181800 [Oryza sativa Japonica Group]:gi|115451143|ref|NP_001049172.1|:0.0	no_ipr	no_go
Nipponbare	snap-scaffold_56-processed-gene-3.7	scaffold_56:345832-346161:+	no_hit	no_ipr	no_go
Nipponbare	maker-scaffold_56-snap-gene-3.17	scaffold_56:383583-385223:+	no_hit	no_ipr	no_go
Nipponbare	maker-scaffold_56-snap-gene-3.21	scaffold_56:368686-378186:-	Os12g0249900 [Oryza sativa Japonica Group]:gi|115488020|ref|NP_001066497.1|:0.0	IPR000719=Protein kinase domain ; IPR002290=Serine/threonine- /dual specificity protein kinase, catalytic domain ; IPR008271=Serine/threonine-protein kinase, active site ; IPR011009=Protein kinase-like domain	GO:0004672=molecular_function:protein kinase activity ; GO:0004674=molecular_function:protein serine/threonine kinase activity ; GO:0005524=molecular_function:ATP binding ; GO:0006468=biological_process:protein phosphorylation ; GO:0016772=molecular_function:transferase activity, transferring phosphorus-containing groups
Nipponbare	maker-scaffold_56-snap-gene-3.20	scaffold_56:354686-358000:-	Os12g0249900 [Oryza sativa Japonica Group]:gi|115488020|ref|NP_001066497.1|:4e-56	no_ipr	no_go
Nipponbare	snap-scaffold_56-processed-gene-4.12	scaffold_56:392253-392558:+	no_hit	no_ipr	no_go
Nipponbare	maker-scaffold_2052-pred_gff_Fgenesh-gene-0.0	scaffold_2052:17939-18169:-	no_hit	no_ipr	no_go
Nipponbare	maker-scaffold_226-snap-gene-2.45	scaffold_226:302078-306260:+	Os11g0162900 [Oryza sativa Japonica Group]:gi|115484335|ref|NP_001065829.1|:5e-14	no_ipr	no_go
Nipponbare	maker-scaffold_226-snap-gene-2.46	scaffold_226:307121-308914:+	no_hit	no_ipr	no_go
Nipponbare	maker-scaffold_226-snap-gene-2.52	scaffold_226:266975-272010:-	Os11g0661800 [Oryza sativa Japonica Group]:gi|115486537|ref|NP_001068412.1|:0.0	no_ipr	no_go
Nipponbare	snap-scaffold_226-processed-gene-2.38	scaffold_226:295072-298948:-	no_hit	no_ipr	no_go
Nipponbare	maker-scaffold_2563-pred_gff_Fgenesh-gene-0.0	scaffold_2563:468-1310:+	PREDICTED: uncharacterized protein LOC101755236 [Setaria italica]:gi|514810306|ref|XP_004979964.1|:1e-70	IPR007658=Protein of unknown function DUF594	no_go
Nipponbare	maker-scaffold_323-snap-gene-1.51	scaffold_323:155767-156333:-	no_hit	no_ipr	no_go
Nipponbare	snap-scaffold_499-processed-gene-0.7	scaffold_499:16418-17310:+	Os08g0163100 [Oryza sativa Japonica Group]:gi|115474933|ref|NP_001061063.1|:1e-31	no_ipr	no_go
Nipponbare	maker-scaffold_77-snap-gene-3.85	scaffold_77:433106-434112:+	no_hit	no_ipr	no_go
Nipponbare	maker-scaffold_77-snap-gene-3.86	scaffold_77:435024-438131:+	no_hit	no_ipr	no_go
Nipponbare	maker-scaffold_77-snap-gene-3.87	scaffold_77:443130-448934:+	Os03g0779000, partial [Oryza sativa Japonica Group]:gi|115455691|ref|NP_001051446.1|:0.0	IPR005174=Protein of unknown function DUF295 ; IPR012871=Protein of unknown function DUF1677, Oryza sativa	no_go
Nipponbare	maker-scaffold_77-pred_gff_Fgenesh-gene-3.30	scaffold_77:454163-456871:+	Os03g0779000, partial [Oryza sativa Japonica Group]:gi|115455691|ref|NP_001051446.1|:3e-128	IPR005174=Protein of unknown function DUF295	no_go
Nipponbare	snap-scaffold_77-processed-gene-3.57	scaffold_77:450879-451816:+	Os03g0779000, partial [Oryza sativa Japonica Group]:gi|115455691|ref|NP_001051446.1|:7e-73	no_ipr	no_go
Nipponbare	snap-scaffold_77-processed-gene-3.55	scaffold_77:448960-449936:+	Os03g0779000, partial [Oryza sativa Japonica Group]:gi|115455691|ref|NP_001051446.1|:7e-60	IPR005174=Protein of unknown function DUF295	no_go
Nipponbare	snap-scaffold_77-processed-gene-3.72	scaffold_77:434489-435025:-	Os03g0779500 [Oryza sativa Japonica Group]:gi|115455693|ref|NP_001051447.1|:3e-57	no_ipr	no_go
Nipponbare	maker-scaffold_77-snap-gene-3.101	scaffold_77:439587-441914:-	no_hit	no_ipr	no_go
Nipponbare	snap-scaffold_72-processed-gene-3.10	scaffold_72:364436-365713:+	Os10g0467900 [Oryza sativa Japonica Group]:gi|297610621|ref|NP_001064812.2|:1e-17	no_ipr	no_go
Nipponbare	snap-scaffold_72-processed-gene-3.15	scaffold_72:337518-338003:-	no_hit	no_ipr	no_go
Nipponbare	maker-scaffold_72-pred_gff_Fgenesh-gene-3.2	scaffold_72:361921-363429:-	hypothetical protein SORBIDRAFT_10g028260 [Sorghum bicolor]:gi|242094028|ref|XP_002437504.1|:1e-99	IPR001810=F-box domain ; IPR005174=Protein of unknown function DUF295	GO:0005515=molecular_function:protein binding
Nipponbare	maker-scaffold_341-snap-gene-1.41	scaffold_341:206719-207307:+	no_hit	no_ipr	no_go
Nipponbare	maker-scaffold_341-snap-gene-1.48	scaffold_341:209048-209810:-	no_hit	no_ipr	no_go
Nipponbare	maker-scaffold_2531-pred_gff_Fgenesh-gene-0.0	scaffold_2531:5851-7240:+	Os12g0422800 [Oryza sativa Japonica Group]:gi|297729123|ref|NP_001176925.1|:0.0	no_ipr	no_go
Nipponbare	maker-scaffold_707-snap-gene-0.55	scaffold_707:32990-33641:-	no_hit	no_ipr	no_go
Nipponbare	snap-scaffold_59-processed-gene-2.9	scaffold_59:211275-211949:+	no_hit	no_ipr	no_go
Nipponbare	maker-scaffold_20-snap-gene-3.28	scaffold_20:355796-356449:+	Os04g0556100 [Oryza sativa Japonica Group]:gi|297723349|ref|NP_001174038.1|:4e-20	no_ipr	no_go
Nipponbare	snap-scaffold_20-processed-gene-0.8	scaffold_20:4336-4602:+	no_hit	no_ipr	no_go
Nipponbare	maker-scaffold_20-snap-gene-0.26	scaffold_20:1359-4701:-	Os08g0421400 [Oryza sativa Japonica Group]:gi|115476450|ref|NP_001061821.1|:9e-50	no_ipr	no_go
Nipponbare	snap-scaffold_20-processed-gene-0.20	scaffold_20:66335-71058:-	no_hit	no_ipr	no_go
Nipponbare	snap-scaffold_20-processed-gene-0.21	scaffold_20:71117-71311:-	no_hit	no_ipr	no_go
Nipponbare	snap-scaffold_20-processed-gene-4.23	scaffold_20:447437-447643:+	no_hit	no_ipr	no_go
Nipponbare	maker-scaffold_20-snap-gene-4.47	scaffold_20:390894-391747:-	no_hit	no_ipr	no_go
Nipponbare	snap-scaffold_95-processed-gene-3.24	scaffold_95:362484-363677:+	no_hit	no_ipr	no_go
Nipponbare	snap-scaffold_94-processed-gene-0.19	scaffold_94:45810-46052:+	Os11g0150800 [Oryza sativa Japonica Group]:gi|115484201|ref|NP_001065762.1|:6e-49	no_ipr	no_go
Nipponbare	maker-scaffold_94-snap-gene-0.35	scaffold_94:46491-47169:-	Os03g0164400, partial [Oryza sativa Japonica Group]:gi|115450925|ref|NP_001049063.1|:5e-62	IPR001878=Zinc finger, CCHC-type	GO:0003676=molecular_function:nucleic acid binding ; GO:0008270=molecular_function:zinc ion binding
Nipponbare	maker-scaffold_474-pred_gff_Fgenesh-gene-1.3	scaffold_474:198560-201332:+	PREDICTED: uncharacterized protein LOC101784036 [Setaria italica]:gi|514768895|ref|XP_004966608.1|:1e-153	IPR007658=Protein of unknown function DUF594 ; IPR025315=Domain of unknown function DUF4220	no_go
Nipponbare	maker-scaffold_474-snap-gene-1.21	scaffold_474:132280-135035:+	no_hit	no_ipr	no_go
Nipponbare	snap-scaffold_474-processed-gene-1.10	scaffold_474:131765-132085:+	no_hit	no_ipr	no_go
Nipponbare	snap-scaffold_225-processed-gene-2.20	scaffold_225:215555-215982:-	no_hit	no_ipr	no_go
Nipponbare	maker-scaffold_471-pred_gff_Fgenesh-gene-0.3	scaffold_471:16826-19146:-	PREDICTED: UPF0587 protein GA18326-like [Brachypodium distachyon]:gi|357135244|ref|XP_003569221.1|:5e-16	IPR008584=Protein of unknown function DUF866, eukaryotic	no_go
Nipponbare	maker-scaffold_471-snap-gene-0.36	scaffold_471:21829-23258:-	Os02g0452800, partial [Oryza sativa Japonica Group]:gi|297721151|ref|NP_001172938.1|:4e-47	IPR008584=Protein of unknown function DUF866, eukaryotic	no_go
Nipponbare	maker-scaffold_4012-snap-gene-0.2	scaffold_4012:45-1155:-	PREDICTED: uncharacterized protein LOC101781387 [Setaria italica]:gi|514791136|ref|XP_004972252.1|:6e-117	IPR002035=von Willebrand factor, type A	no_go
Nipponbare	maker-scaffold_3613-snap-gene-0.1	scaffold_3613:50-747:+	PREDICTED: disease resistance protein RPM1-like [Brachypodium distachyon]:gi|357131460|ref|XP_003567355.1|:9e-53	IPR002182=NB-ARC ; IPR027417=P-loop containing nucleoside triphosphate hydrolase	GO:0043531=molecular_function:ADP binding
Nipponbare	snap-scaffold_1366-processed-gene-0.8	scaffold_1366:65145-65375:+	no_hit	no_ipr	no_go
Nipponbare	snap-scaffold_2554-processed-gene-0.1	scaffold_2554:3353-3628:-	no_hit	no_ipr	no_go
Nipponbare	maker-scaffold_1738-snap-gene-0.15	scaffold_1738:47346-47647:+	no_hit	no_ipr	no_go
Nipponbare	maker-scaffold_1132-snap-gene-0.37	scaffold_1132:70384-70645:-	Os07g0518100 [Oryza sativa Japonica Group]:gi|115472391|ref|NP_001059794.1|:4e-25	IPR001128=Cytochrome P450	GO:0005506=molecular_function:iron ion binding ; GO:0016705=molecular_function:oxidoreductase activity, acting on paired donors, with incorporation or reduction of molecular oxygen ; GO:0020037=molecular_function:heme binding ; GO:0055114=biological_process:oxidation-reduction process
Nipponbare	maker-scaffold_381-pred_gff_Fgenesh-gene-0.2	scaffold_381:43765-45465:+	Os06g0582600 [Oryza sativa Japonica Group]:gi|115468686|ref|NP_001057942.1|:0.0	IPR000668=Peptidase C1A, papain C-terminal ; IPR013128=Peptidase C1A, papain ; IPR013201=Proteinase inhibitor I29, cathepsin propeptide ; IPR025660=Cysteine peptidase, histidine active site ; IPR025661=Cysteine peptidase, asparagine active site	GO:0006508=biological_process:proteolysis ; GO:0008234=molecular_function:cysteine-type peptidase activity
Nipponbare	maker-scaffold_381-pred_gff_Fgenesh-gene-0.1	scaffold_381:41522-42467:-	no_hit	no_ipr	no_go
Nipponbare	maker-scaffold_381-snap-gene-1.66	scaffold_381:171162-171818:-	Os06g0586000 [Oryza sativa Japonica Group]:gi|115468704|ref|NP_001057951.1|:3e-38	no_ipr	no_go
Nipponbare	maker-scaffold_381-pred_gff_Fgenesh-gene-1.4	scaffold_381:138024-138428:-	Os01g0595800 [Oryza sativa Japonica Group]:gi|115438160|ref|NP_001043472.1|:9e-51	no_ipr	no_go
Nipponbare	maker-scaffold_381-pred_gff_Fgenesh-gene-1.12	scaffold_381:203403-203762:-	Os06g0609500 [Oryza sativa Japonica Group]:gi|115468892|ref|NP_001058045.1|:0.0	no_ipr	no_go
Nipponbare	maker-scaffold_381-pred_gff_Fgenesh-gene-1.11	scaffold_381:198246-199369:-	Os08g0335300 [Oryza sativa Japonica Group]:gi|297726321|ref|NP_001175524.1|:0.0	no_ipr	no_go
Nipponbare	maker-scaffold_2253-pred_gff_Fgenesh-gene-0.2	scaffold_2253:19282-19830:-	Os07g0129200 [Oryza sativa Japonica Group]:gi|115470433|ref|NP_001058815.1|:8e-56	IPR001283=Cysteine-rich secretory protein, allergen V5/Tpx-1-related ; IPR002413=Ves allergen ; IPR014044=CAP domain ; IPR018244=Allergen V5/Tpx-1-related, conserved site	GO:0005576=cellular_component:extracellular region
Nipponbare	maker-scaffold_2277-snap-gene-0.3	scaffold_2277:16908-19587:+	Os07g0541800 [Oryza sativa Japonica Group]:gi|115472603|ref|NP_001059900.1|:0.0	IPR000719=Protein kinase domain ; IPR002290=Serine/threonine- /dual specificity protein kinase, catalytic domain ; IPR008271=Serine/threonine-protein kinase, active site ; IPR011009=Protein kinase-like domain ; IPR013320=Concanavalin A-like lectin/glucanase, subgroup ; IPR017441=Protein kinase, ATP binding site	GO:0004672=molecular_function:protein kinase activity ; GO:0004674=molecular_function:protein serine/threonine kinase activity ; GO:0005524=molecular_function:ATP binding ; GO:0006468=biological_process:protein phosphorylation ; GO:0016772=molecular_function:transferase activity, transferring phosphorus-containing groups
Nipponbare	maker-scaffold_1640-snap-gene-0.28	scaffold_1640:51099-52885:+	no_hit	no_ipr	no_go
Nipponbare	maker-scaffold_1640-snap-gene-0.35	scaffold_1640:53925-54869:-	PREDICTED: uncharacterized protein LOC100838557 [Brachypodium distachyon]:gi|357167456|ref|XP_003581172.1|:3e-22	no_ipr	no_go
Nipponbare	snap-scaffold_43-processed-gene-3.13	scaffold_43:293995-295132:+	Os02g0213100 [Oryza sativa Japonica Group]:gi|115444997|ref|NP_001046278.1|:1e-52	no_ipr	no_go
Nipponbare	maker-scaffold_43-pred_gff_Fgenesh-gene-3.10	scaffold_43:284604-285573:+	Os02g0213100 [Oryza sativa Japonica Group]:gi|115444997|ref|NP_001046278.1|:1e-15	no_ipr	no_go
Nipponbare	snap-scaffold_43-processed-gene-3.28	scaffold_43:370061-370402:-	Os11g0179100 [Oryza sativa Japonica Group]:gi|115484457|ref|NP_001065890.1|:2e-20	IPR004265=Plant disease resistance response protein	no_go
Nipponbare	maker-scaffold_43-snap-gene-4.56	scaffold_43:392836-393257:+	no_hit	no_ipr	no_go
Nipponbare	maker-scaffold_1145-pred_gff_Fgenesh-gene-0.0	scaffold_1145:28766-29173:+	Os03g0639300 [Oryza sativa Japonica Group]:gi|297722389|ref|NP_001173558.1|:1e-34	no_ipr	no_go
Nipponbare	snap-scaffold_868-processed-gene-0.9	scaffold_868:78032-78274:+	PREDICTED: formin-like protein 14-like [Setaria italica]:gi|514744281|ref|XP_004960594.1|:4e-12	no_ipr	no_go
Nipponbare	snap-scaffold_868-processed-gene-0.15	scaffold_868:45383-45575:-	no_hit	no_ipr	no_go
Nipponbare	maker-scaffold_2128-pred_gff_Fgenesh-gene-0.0	scaffold_2128:28709-30098:+	Os12g0422800 [Oryza sativa Japonica Group]:gi|297729123|ref|NP_001176925.1|:0.0	no_ipr	no_go
Nipponbare	maker-scaffold_1232-pred_gff_Fgenesh-gene-0.5	scaffold_1232:63638-63958:+	Os02g0148100 [Oryza sativa Japonica Group]:gi|115444219|ref|NP_001045889.1|:0.0	no_ipr	no_go
Nipponbare	snap-scaffold_1382-processed-gene-0.9	scaffold_1382:29-238:+	no_hit	no_ipr	no_go
Nipponbare	maker-scaffold_1816-pred_gff_Fgenesh-gene-0.0	scaffold_1816:116-1840:-	Os11g0652600, partial [Oryza sativa Japonica Group]:gi|297728643|ref|NP_001176685.1|:2e-102	IPR025315=Domain of unknown function DUF4220	no_go
Nipponbare	maker-scaffold_1121-snap-gene-0.31	scaffold_1121:2156-17627:+	Os04g0622600 [Oryza sativa Japonica Group]:gi|115460636|ref|NP_001053918.1|:0.0	IPR000767=Disease resistance protein ; IPR002182=NB-ARC ; IPR003656=Zinc finger, BED-type predicted ; IPR006553=Leucine-rich repeat, cysteine-containing subtype ; IPR022149=Protein of unknown function DUF3681 ; IPR027417=P-loop containing nucleoside triphosphate hydrolase	GO:0003677=molecular_function:DNA binding ; GO:0006952=biological_process:defense response ; GO:0043531=molecular_function:ADP binding
Nipponbare	snap-scaffold_798-processed-gene-0.22	scaffold_798:90863-91075:+	no_hit	no_ipr	no_go
Nipponbare	maker-scaffold_798-pred_gff_Fgenesh-gene-0.9	scaffold_798:96615-96905:+	no_hit	no_ipr	no_go
Nipponbare	maker-scaffold_798-pred_gff_Fgenesh-gene-0.8	scaffold_798:91781-92550:-	Os02g0101000 [Oryza sativa Japonica Group]:gi|115443611|ref|NP_001045585.1|:0.0	no_ipr	no_go
Nipponbare	maker-scaffold_170-pred_gff_Fgenesh-gene-2.11	scaffold_170:299050-309317:+	Os08g0539700 [Oryza sativa Japonica Group]:gi|115477567|ref|NP_001062379.1|:0.0	IPR000767=Disease resistance protein ; IPR002182=NB-ARC ; IPR027417=P-loop containing nucleoside triphosphate hydrolase	GO:0006952=biological_process:defense response ; GO:0043531=molecular_function:ADP binding
Nipponbare	snap-scaffold_230-processed-gene-2.19	scaffold_230:325468-325686:-	no_hit	no_ipr	no_go
Nipponbare	maker-scaffold_87-pred_gff_Fgenesh-gene-3.12	scaffold_87:461911-463673:+	PREDICTED: uncharacterized protein LOC101764316 [Setaria italica]:gi|514758760|ref|XP_004964118.1|:2e-25	IPR001878=Zinc finger, CCHC-type	GO:0003676=molecular_function:nucleic acid binding ; GO:0008270=molecular_function:zinc ion binding
Nipponbare	maker-scaffold_517-pred_gff_Fgenesh-gene-1.10	scaffold_517:199199-199897:-	Os08g0256700 [Oryza sativa Japonica Group]:gi|115475577|ref|NP_001061385.1|:3e-82	no_ipr	no_go
Nipponbare	maker-scaffold_271-pred_gff_Fgenesh-gene-0.1	scaffold_271:13730-14017:+	Os02g0666200 [Oryza sativa Japonica Group]:gi|115447785|ref|NP_001047672.1|:0.0	no_ipr	no_go
Nipponbare	snap-scaffold_271-processed-gene-0.11	scaffold_271:33865-37821:+	Os12g0223500 [Oryza sativa Japonica Group]:gi|297728967|ref|NP_001176847.1|:1e-108	no_ipr	no_go
Nipponbare	maker-scaffold_271-pred_gff_Fgenesh-gene-0.3	scaffold_271:24081-27505:-	PREDICTED: LRR receptor-like serine/threonine-protein kinase FLS2-like [Setaria italica]:gi|514722256|ref|XP_004954946.1|:0.0	IPR000719=Protein kinase domain ; IPR001611=Leucine-rich repeat ; IPR002290=Serine/threonine- /dual specificity protein kinase, catalytic domain ; IPR003591=Leucine-rich repeat, typical subtype ; IPR008271=Serine/threonine-protein kinase, active site ; IPR011009=Protein kinase-like domain ; IPR013210=Leucine-rich repeat-containing N-terminal, type 2 ; IPR017441=Protein kinase, ATP binding site	GO:0004672=molecular_function:protein kinase activity ; GO:0004674=molecular_function:protein serine/threonine kinase activity ; GO:0005515=molecular_function:protein binding ; GO:0005524=molecular_function:ATP binding ; GO:0006468=biological_process:protein phosphorylation ; GO:0016772=molecular_function:transferase activity, transferring phosphorus-containing groups
Nipponbare	snap-scaffold_271-processed-gene-0.19	scaffold_271:34218-58513:-	Os03g0615700 [Oryza sativa Japonica Group]:gi|297722351|ref|NP_001173539.1|:7e-43	IPR010666=Zinc finger, GRF-type	GO:0008270=molecular_function:zinc ion binding
Nipponbare	maker-scaffold_1040-pred_gff_Fgenesh-gene-0.3	scaffold_1040:37203-39182:+	Os08g0322400 [Oryza sativa Japonica Group]:gi|115475882|ref|NP_001061537.1|:1e-20	IPR021790=Protein of unknown function DUF3355	no_go
Nipponbare	snap-scaffold_1078-processed-gene-0.13	scaffold_1078:12268-14272:+	PREDICTED: protein SPA1-RELATED 3-like [Brachypodium distachyon]:gi|357138463|ref|XP_003570811.1|:2e-23	IPR015943=WD40/YVTN repeat-like-containing domain ; IPR017986=WD40-repeat-containing domain	GO:0005515=molecular_function:protein binding
Nipponbare	maker-scaffold_1078-pred_gff_Fgenesh-gene-0.2	scaffold_1078:36200-42229:-	Os02g0263432 [Oryza sativa Japonica Group]:gi|297721051|ref|NP_001172888.1|:0.0	IPR000767=Disease resistance protein ; IPR002182=NB-ARC ; IPR027417=P-loop containing nucleoside triphosphate hydrolase	GO:0006952=biological_process:defense response ; GO:0043531=molecular_function:ADP binding
Nipponbare	maker-scaffold_1078-pred_gff_Fgenesh-gene-0.9	scaffold_1078:103220-103591:-	no_hit	no_ipr	no_go
Nipponbare	maker-scaffold_1078-snap-gene-0.39	scaffold_1078:83067-87636:-	Os02g0262700 [Oryza sativa Japonica Group]:gi|115445423|ref|NP_001046491.1|:0.0	IPR002182=NB-ARC	GO:0043531=molecular_function:ADP binding
Nipponbare	maker-scaffold_1078-pred_gff_Fgenesh-gene-0.7	scaffold_1078:87664-88485:-	Os02g0263366 [Oryza sativa Japonica Group]:gi|297721049|ref|NP_001172887.1|:2e-66	IPR000767=Disease resistance protein ; IPR002182=NB-ARC ; IPR027417=P-loop containing nucleoside triphosphate hydrolase	GO:0006952=biological_process:defense response ; GO:0043531=molecular_function:ADP binding
Nipponbare	snap-scaffold_1021-processed-gene-0.31	scaffold_1021:88375-90144:-	PREDICTED: uncharacterized protein LOC101759887 [Setaria italica]:gi|514771693|ref|XP_004967314.1|:7e-101	IPR024752=Myb/SANT-like domain	no_go
Nipponbare	maker-scaffold_446-snap-gene-1.34	scaffold_446:122648-123264:+	no_hit	no_ipr	no_go
Nipponbare	maker-scaffold_2171-snap-gene-0.9	scaffold_2171:28422-28995:+	no_hit	no_ipr	no_go
Nipponbare	maker-scaffold_207-pred_gff_Fgenesh-gene-2.4	scaffold_207:238115-247690:+	PREDICTED: E3 ubiquitin-protein ligase PRT1-like isoform 2 [Brachypodium distachyon]:gi|357150210|ref|XP_003575380.1|:1e-45	IPR000433=Zinc finger, ZZ-type ; IPR000873=AMP-dependent synthetase/ligase ; IPR001841=Zinc finger, RING-type ; IPR013083=Zinc finger, RING/FYVE/PHD-type ; IPR017907=Zinc finger, RING-type, conserved site ; IPR018957=Zinc finger, C3HC4 RING-type	GO:0003824=molecular_function:catalytic activity ; GO:0005515=molecular_function:protein binding ; GO:0008152=biological_process:metabolic process ; GO:0008270=molecular_function:zinc ion binding ; GO:0046872=molecular_function:metal ion binding
Nipponbare	maker-scaffold_3196-pred_gff_Fgenesh-gene-0.0	scaffold_3196:252-3331:+	Os04g0394500 [Oryza sativa Japonica Group]:gi|297602633|ref|NP_001052654.2|:0.0	IPR007811=DNA-directed RNA polymerase III subunit RPC4	GO:0003677=molecular_function:DNA binding ; GO:0003899=molecular_function:DNA-directed RNA polymerase activity ; GO:0005666=cellular_component:DNA-directed RNA polymerase III complex ; GO:0006383=biological_process:transcription from RNA polymerase III promoter
Nipponbare	maker-scaffold_618-pred_gff_Fgenesh-gene-0.8	scaffold_618:131069-132475:-	no_hit	no_ipr	no_go
Nipponbare	maker-scaffold_3239-pred_gff_Fgenesh-gene-0.0	scaffold_3239:157-3920:+	Os04g0219600 [Oryza sativa Japonica Group]:gi|115457328|ref|NP_001052264.1|:0.0	IPR000767=Disease resistance protein ; IPR002182=NB-ARC ; IPR027417=P-loop containing nucleoside triphosphate hydrolase	GO:0006952=biological_process:defense response ; GO:0043531=molecular_function:ADP binding
Nipponbare	maker-scaffold_1296-snap-gene-0.20	scaffold_1296:61515-62409:+	no_hit	no_ipr	no_go
Nipponbare	maker-scaffold_1296-pred_gff_Fgenesh-gene-0.2	scaffold_1296:15314-16454:+	Os10g0527900 [Oryza sativa Japonica Group]:gi|115483054|ref|NP_001065120.1|:0.0	no_ipr	no_go
Nipponbare	maker-scaffold_880-snap-gene-0.17	scaffold_880:19178-19467:+	no_hit	no_ipr	no_go
Nipponbare	maker-scaffold_880-pred_gff_Fgenesh-gene-0.0	scaffold_880:10932-17960:-	Os04g0125700 [Oryza sativa Japonica Group]:gi|115456950|ref|NP_001052075.1|:1e-114	IPR000719=Protein kinase domain ; IPR001245=Serine-threonine/tyrosine-protein kinase catalytic domain ; IPR011009=Protein kinase-like domain ; IPR017441=Protein kinase, ATP binding site	GO:0004672=molecular_function:protein kinase activity ; GO:0005524=molecular_function:ATP binding ; GO:0006468=biological_process:protein phosphorylation ; GO:0016772=molecular_function:transferase activity, transferring phosphorus-containing groups
Nipponbare	snap-scaffold_4-processed-gene-8.8	scaffold_4:801040-801453:+	PREDICTED: salicylate O-methyltransferase-like [Brachypodium distachyon]:gi|357126716|ref|XP_003565033.1|:4e-31	IPR005299=SAM dependent carboxyl methyltransferase	GO:0008168=molecular_function:methyltransferase activity
Nipponbare	maker-scaffold_4-snap-gene-8.13	scaffold_4:697327-704534:+	Os10g0174548 [Oryza sativa Japonica Group]:gi|297727363|ref|NP_001176045.1|:0.0	IPR000152=EGF-type aspartate/asparagine hydroxylation site ; IPR000719=Protein kinase domain ; IPR000742=Epidermal growth factor-like domain ; IPR001245=Serine-threonine/tyrosine-protein kinase catalytic domain ; IPR001881=EGF-like calcium-binding domain ; IPR002290=Serine/threonine- /dual specificity protein kinase, catalytic domain ; IPR008271=Serine/threonine-protein kinase, active site ; IPR0…	GO:0004672=molecular_function:protein kinase activity ; GO:0004674=molecular_function:protein serine/threonine kinase activity ; GO:0005509=molecular_function:calcium ion binding ; GO:0005515=molecular_function:protein binding ; GO:0005524=molecular_function:ATP binding ; GO:0006468=biological_process:protein phosphorylation ; GO:0016772=molecular_function:transferase activity, transferring phosp…
Nipponbare	maker-scaffold_315-pred_gff_Fgenesh-gene-0.3	scaffold_315:23428-23817:+	Os10g0330600 [Oryza sativa Japonica Group]:gi|115481546|ref|NP_001064366.1|:0.0	no_ipr	no_go
Nipponbare	maker-scaffold_315-pred_gff_Fgenesh-gene-0.4	scaffold_315:30670-31448:+	Os03g0639800 [Oryza sativa Japonica Group]:gi|115454277|ref|NP_001050739.1|:6e-123	no_ipr	no_go
Nipponbare	maker-scaffold_315-pred_gff_Fgenesh-gene-0.2	scaffold_315:21824-22318:-	Os03g0640000 [Oryza sativa Japonica Group]:gi|115454279|ref|NP_001050740.1|:0.0	no_ipr	no_go
Nipponbare	maker-scaffold_650-pred_gff_Fgenesh-gene-0.9	scaffold_650:92195-95412:-	Os12g0535600 [Oryza sativa Japonica Group]:gi|297729255|ref|NP_001176991.1|:5e-25	IPR001574=Ribosome-inactivating protein ; IPR016138=Ribosome-inactivating protein, subdomain 1	GO:0017148=biological_process:negative regulation of translation ; GO:0030598=molecular_function:rRNA N-glycosylase activity
Nipponbare	maker-scaffold_923-pred_gff_Fgenesh-gene-0.14	scaffold_923:110804-112324:+	hypothetical protein SORBIDRAFT_06g030585, partial [Sorghum bicolor]:gi|242077398|ref|XP_002448635.1|:1e-131	IPR004158=Protein of unknown function DUF247, plant	no_go
Nipponbare	maker-scaffold_923-snap-gene-0.51	scaffold_923:94445-97511:-	no_hit	no_ipr	no_go
Nipponbare	maker-scaffold_923-pred_gff_Fgenesh-gene-0.13	scaffold_923:106935-108190:-	PREDICTED: uncharacterized protein LOC101776902 [Setaria italica]:gi|514823741|ref|XP_004986530.1|:2e-22	IPR025558=Domain of unknown function DUF4283	no_go
Nipponbare	maker-scaffold_6-pred_gff_Fgenesh-gene-0.7	scaffold_6:40305-40649:+	Os05g0439400 [Oryza sativa Japonica Group]:gi|115464131|ref|NP_001055665.1|:2e-27	no_ipr	no_go
Nipponbare	maker-scaffold_75-snap-gene-2.17	scaffold_75:214036-214731:+	Os08g0542100 [Oryza sativa Japonica Group]:gi|115477589|ref|NP_001062390.1|:1e-19	no_ipr	no_go
Nipponbare	maker-scaffold_1601-pred_gff_Fgenesh-gene-0.1	scaffold_1601:30257-31569:+	hypothetical protein SORBIDRAFT_06g001140 [Sorghum bicolor]:gi|242075014|ref|XP_002447443.1|:8e-12	no_ipr	no_go
IR64	maker-scaffold_695-snap-gene-0.43	scaffold_695:88939-89438:-	PREDICTED: F-box/LRR-repeat protein At2g42730-like [Setaria italica]:gi|514789999|ref|XP_004971964.1|:1e-16	no_ipr	no_go
IR64	maker-scaffold_563-snap-gene-0.78	scaffold_563:101557-103573:+	no_hit	no_ipr	no_go
IR64	maker-scaffold_346-pred_gff_Fgenesh-gene-0.3	scaffold_346:19800-20438:-	no_hit	no_ipr	no_go
IR64	snap-scaffold_1356-processed-gene-0.9	scaffold_1356:13246-13890:-	Os11g0541600 [Oryza sativa Japonica Group]:gi|115485793|ref|NP_001068040.1|:3e-57	IPR004158=Protein of unknown function DUF247, plant	no_go
IR64	maker-scaffold_466-pred_gff_Fgenesh-gene-1.16	scaffold_466:231689-233652:+	no_hit	no_ipr	no_go
IR64	snap-scaffold_466-processed-gene-1.42	scaffold_466:231298-231525:-	Os07g0663500 [Oryza sativa Japonica Group]:gi|297607762|ref|NP_001060550.2|:4e-35	IPR016040=NAD(P)-binding domain	no_go
IR64	snap-scaffold_668-processed-gene-0.26	scaffold_668:85323-85748:-	no_hit	no_ipr	no_go
IR64	snap-scaffold_1861-processed-gene-0.3	scaffold_1861:434-3930:-	Os03g0647800, partial [Oryza sativa Japonica Group]:gi|297601391|ref|NP_001050775.2|:8e-34	no_ipr	no_go
IR64	snap-scaffold_111-processed-gene-2.17	scaffold_111:274492-279755:-	PREDICTED: uncharacterized protein LOC100825531 [Brachypodium distachyon]:gi|357149124|ref|XP_003575008.1|:2e-19	no_ipr	no_go
IR64	snap-scaffold_111-processed-gene-4.20	scaffold_111:426656-427024:-	Os03g0252100 [Oryza sativa Japonica Group]:gi|115451949|ref|NP_001049575.1|:2e-49	IPR013094=Alpha/beta hydrolase fold-3	GO:0008152=biological_process:metabolic process ; GO:0016787=molecular_function:hydrolase activity
IR64	maker-scaffold_560-pred_gff_Fgenesh-gene-0.2	scaffold_560:14991-15428:-	PREDICTED: uncharacterized protein LOC101755915 [Setaria italica]:gi|514809106|ref|XP_004979382.1|:0.0	no_ipr	no_go
IR64	maker-scaffold_2584-pred_gff_Fgenesh-gene-0.0	scaffold_2584:1065-2423:-	PREDICTED: uncharacterized protein LOC101757805 [Setaria italica]:gi|514809960|ref|XP_004979795.1|:0.0	IPR003593=AAA+ ATPase domain ; IPR003959=ATPase, AAA-type, core ; IPR003960=ATPase, AAA-type, conserved site ; IPR025753=AAA-type ATPase, N-terminal domain ; IPR027417=P-loop containing nucleoside triphosphate hydrolase	GO:0000166=molecular_function:nucleotide binding ; GO:0005524=molecular_function:ATP binding ; GO:0017111=molecular_function:nucleoside-triphosphatase activity
IR64	snap-scaffold_318-processed-gene-0.23	scaffold_318:74717-74986:-	no_hit	no_ipr	no_go
IR64	maker-scaffold_318-snap-gene-2.46	scaffold_318:303253-309013:+	Os11g0550500 [Oryza sativa Japonica Group]:gi|115485863|ref|NP_001068075.1|:0.0	IPR000767=Disease resistance protein ; IPR002182=NB-ARC ; IPR027417=P-loop containing nucleoside triphosphate hydrolase	GO:0006952=biological_process:defense response ; GO:0043531=molecular_function:ADP binding
IR64	snap-scaffold_318-processed-gene-2.37	scaffold_318:296687-297058:-	no_hit	no_ipr	no_go
IR64	maker-scaffold_2145-snap-gene-0.2	scaffold_2145:6818-7611:-	no_hit	no_ipr	no_go
IR64	maker-scaffold_598-snap-gene-0.31	scaffold_598:10951-11417:+	PREDICTED: ent-isokaurene C2-hydroxylase-like [Setaria italica]:gi|514815465|ref|XP_004982487.1|:7e-14	IPR001128=Cytochrome P450	GO:0005506=molecular_function:iron ion binding ; GO:0016705=molecular_function:oxidoreductase activity, acting on paired donors, with incorporation or reduction of molecular oxygen ; GO:0020037=molecular_function:heme binding ; GO:0055114=biological_process:oxidation-reduction process
IR64	maker-scaffold_375-pred_gff_Fgenesh-gene-1.11	scaffold_375:253299-253692:-	no_hit	no_ipr	no_go
IR64	maker-scaffold_1331-snap-gene-0.12	scaffold_1331:53618-57159:+	PREDICTED: putative disease resistance protein RGA4-like [Brachypodium distachyon]:gi|357150994|ref|XP_003575647.1|:0.0	IPR000767=Disease resistance protein ; IPR002182=NB-ARC ; IPR027417=P-loop containing nucleoside triphosphate hydrolase	GO:0006952=biological_process:defense response ; GO:0043531=molecular_function:ADP binding
IR64	snap-scaffold_555-processed-gene-1.19	scaffold_555:118757-119173:-	no_hit	no_ipr	no_go
IR64	maker-scaffold_746-pred_gff_Fgenesh-gene-0.1	scaffold_746:19031-19540:+	no_hit	no_ipr	no_go
IR64	maker-scaffold_635-snap-gene-0.11	scaffold_635:9991-15549:+	no_hit	IPR005037=Pre-mRNA-splicing factor 38	no_go
IR64	maker-scaffold_635-snap-gene-0.14	scaffold_635:9588-10581:-	no_hit	no_ipr	no_go
IR64	snap-scaffold_1091-processed-gene-0.13	scaffold_1091:75218-87971:+	no_hit	no_ipr	no_go
IR64	maker-scaffold_1091-snap-gene-0.25	scaffold_1091:87732-88741:-	Os01g0882400 [Oryza sativa Japonica Group]:gi|297598061|ref|NP_001045008.2|:3e-30	IPR007770=Protein of unknown function DUF679	no_go
IR64	maker-scaffold_1547-pred_gff_Fgenesh-gene-0.2	scaffold_1547:29593-30244:-	no_hit	no_ipr	no_go
IR64	snap-scaffold_238-processed-gene-0.10	scaffold_238:16791-17485:+	no_hit	no_ipr	no_go
IR64	maker-scaffold_238-snap-gene-0.19	scaffold_238:22389-22743:+	no_hit	no_ipr	no_go
IR64	maker-scaffold_335-pred_gff_Fgenesh-gene-2.0	scaffold_335:225527-226203:-	Os09g0457100 [Oryza sativa Japonica Group]:gi|115479545|ref|NP_001063366.1|:0.0	no_ipr	no_go
IR64	maker-scaffold_7-pred_gff_Fgenesh-gene-2.9	scaffold_7:286951-287250:-	Os03g0717200 [Oryza sativa Japonica Group]:gi|297722507|ref|NP_001173617.1|:3e-158	no_ipr	no_go
IR64	maker-scaffold_169-pred_gff_Fgenesh-gene-3.14	scaffold_169:373582-374265:-	no_hit	IPR002219=Protein kinase C-like, phorbol ester/diacylglycerol binding ; IPR011424=C1-like ; IPR011989=Armadillo-like helical ; IPR016024=Armadillo-type fold	GO:0005488=molecular_function:binding ; GO:0035556=biological_process:intracellular signal transduction ; GO:0047134=molecular_function:protein-disulfide reductase activity ; GO:0055114=biological_process:oxidation-reduction process
IR64	maker-scaffold_653-pred_gff_Fgenesh-gene-0.2	scaffold_653:42610-47548:+	Os01g0838100 [Oryza sativa Japonica Group]:gi|115440927|ref|NP_001044743.1|:3e-111	IPR000152=EGF-type aspartate/asparagine hydroxylation site ; IPR000719=Protein kinase domain ; IPR000742=Epidermal growth factor-like domain ; IPR001881=EGF-like calcium-binding domain ; IPR002290=Serine/threonine- /dual specificity protein kinase, catalytic domain ; IPR008271=Serine/threonine-protein kinase, active site ; IPR009030=Insulin-like growth factor binding protein, N-terminal ; IPR0110…	GO:0004672=molecular_function:protein kinase activity ; GO:0004674=molecular_function:protein serine/threonine kinase activity ; GO:0005509=molecular_function:calcium ion binding ; GO:0005515=molecular_function:protein binding ; GO:0005524=molecular_function:ATP binding ; GO:0006468=biological_process:protein phosphorylation ; GO:0016772=molecular_function:transferase activity, transferring phosp…
IR64	snap-scaffold_653-processed-gene-0.19	scaffold_653:26188-29627:+	no_hit	no_ipr	no_go
IR64	maker-scaffold_653-pred_gff_Fgenesh-gene-0.11	scaffold_653:118511-122018:-	hypothetical protein CICLE_v10006710mg [Citrus clementina]:gi|567854965|ref|XP_006420602.1|:3e-59	IPR000719=Protein kinase domain ; IPR001245=Serine-threonine/tyrosine-protein kinase catalytic domain ; IPR001611=Leucine-rich repeat ; IPR002290=Serine/threonine- /dual specificity protein kinase, catalytic domain ; IPR003591=Leucine-rich repeat, typical subtype ; IPR008271=Serine/threonine-protein kinase, active site ; IPR011009=Protein kinase-like domain ; IPR013210=Leucine-rich repeat-contain…	GO:0004672=molecular_function:protein kinase activity ; GO:0004674=molecular_function:protein serine/threonine kinase activity ; GO:0005515=molecular_function:protein binding ; GO:0005524=molecular_function:ATP binding ; GO:0006468=biological_process:protein phosphorylation ; GO:0016772=molecular_function:transferase activity, transferring phosphorus-containing groups
IR64	maker-scaffold_653-snap-gene-0.47	scaffold_653:138625-165391:-	Os11g0692500 [Oryza sativa Japonica Group]:gi|297612427|ref|NP_001068499.2|:0.0	IPR000719=Protein kinase domain ; IPR001611=Leucine-rich repeat ; IPR002290=Serine/threonine- /dual specificity protein kinase, catalytic domain ; IPR003591=Leucine-rich repeat, typical subtype ; IPR008271=Serine/threonine-protein kinase, active site ; IPR011009=Protein kinase-like domain ; IPR013210=Leucine-rich repeat-containing N-terminal, type 2 ; IPR013320=Concanavalin A-like lectin/glucanas…	GO:0004672=molecular_function:protein kinase activity ; GO:0004674=molecular_function:protein serine/threonine kinase activity ; GO:0005515=molecular_function:protein binding ; GO:0005524=molecular_function:ATP binding ; GO:0006468=biological_process:protein phosphorylation ; GO:0016772=molecular_function:transferase activity, transferring phosphorus-containing groups
IR64	maker-scaffold_871-pred_gff_Fgenesh-gene-0.7	scaffold_871:97552-98669:+	no_hit	no_ipr	no_go
IR64	maker-scaffold_64-snap-gene-5.44	scaffold_64:502574-503253:+	Os07g0541500 [Oryza sativa Japonica Group]:gi|115472597|ref|NP_001059897.1|:3e-70	IPR000719=Protein kinase domain ; IPR008271=Serine/threonine-protein kinase, active site ; IPR011009=Protein kinase-like domain	GO:0004672=molecular_function:protein kinase activity ; GO:0004674=molecular_function:protein serine/threonine kinase activity ; GO:0005524=molecular_function:ATP binding ; GO:0006468=biological_process:protein phosphorylation ; GO:0016772=molecular_function:transferase activity, transferring phosphorus-containing groups
IR64	snap-scaffold_566-processed-gene-0.45	scaffold_566:179688-181098:+	no_hit	no_ipr	no_go
IR64	maker-scaffold_703-snap-gene-0.39	scaffold_703:141310-141923:+	Os07g0645700 [Oryza sativa Japonica Group]:gi|115473717|ref|NP_001060457.1|:1e-40	no_ipr	no_go
IR64	maker-scaffold_703-snap-gene-0.40	scaffold_703:142043-143187:+	Os07g0645700 [Oryza sativa Japonica Group]:gi|115473717|ref|NP_001060457.1|:6e-15	no_ipr	no_go
IR64	maker-scaffold_825-pred_gff_Fgenesh-gene-0.1	scaffold_825:17468-20720:+	Os08g0557200 [Oryza sativa Japonica Group]:gi|115477773|ref|NP_001062482.1|:3e-48	IPR000719=Protein kinase domain ; IPR002290=Serine/threonine- /dual specificity protein kinase, catalytic domain ; IPR008271=Serine/threonine-protein kinase, active site ; IPR011009=Protein kinase-like domain ; IPR017441=Protein kinase, ATP binding site	GO:0004672=molecular_function:protein kinase activity ; GO:0004674=molecular_function:protein serine/threonine kinase activity ; GO:0005524=molecular_function:ATP binding ; GO:0006468=biological_process:protein phosphorylation ; GO:0016772=molecular_function:transferase activity, transferring phosphorus-containing groups
IR64	snap-scaffold_825-processed-gene-0.24	scaffold_825:11110-11631:-	Os04g0475900 [Oryza sativa Japonica Group]:gi|115458952|ref|NP_001053076.1|:4e-53	no_ipr	no_go
IR64	maker-scaffold_636-snap-gene-0.32	scaffold_636:122938-124251:+	PREDICTED: UPF0481 protein At3g47200-like [Brachypodium distachyon]:gi|357141726|ref|XP_003572325.1|:5e-35	IPR004158=Protein of unknown function DUF247, plant	no_go
IR64	maker-scaffold_636-pred_gff_Fgenesh-gene-0.7	scaffold_636:125994-126347:-	uncharacterized protein LOC100279369 precursor [Zea mays]:gi|226505562|ref|NP_001145858.1|:0.0	no_ipr	no_go
IR64	snap-scaffold_636-processed-gene-0.26	scaffold_636:146949-149115:-	Os06g0476666 [Oryza sativa Japonica Group]:gi|297724851|ref|NP_001174789.1|:5e-18	no_ipr	no_go
IR64	maker-scaffold_636-snap-gene-0.36	scaffold_636:88727-88950:-	no_hit	no_ipr	no_go
IR64	maker-scaffold_1166-snap-gene-0.16	scaffold_1166:53140-65281:-	Os04g0125700 [Oryza sativa Japonica Group]:gi|115456950|ref|NP_001052075.1|:0.0	IPR000719=Protein kinase domain ; IPR001220=Legume lectin domain ; IPR002290=Serine/threonine- /dual specificity protein kinase, catalytic domain ; IPR008271=Serine/threonine-protein kinase, active site ; IPR008985=Concanavalin A-like lectin/glucanases superfamily ; IPR011009=Protein kinase-like domain ; IPR013320=Concanavalin A-like lectin/glucanase, subgroup ; IPR017441=Protein kinase, ATP bind…	GO:0004672=molecular_function:protein kinase activity ; GO:0004674=molecular_function:protein serine/threonine kinase activity ; GO:0005524=molecular_function:ATP binding ; GO:0006468=biological_process:protein phosphorylation ; GO:0016772=molecular_function:transferase activity, transferring phosphorus-containing groups ; GO:0030246=molecular_function:carbohydrate binding
IR64	maker-scaffold_1127-pred_gff_Fgenesh-gene-0.1	scaffold_1127:16296-16994:-	hypothetical protein SORBIDRAFT_04g006150 [Sorghum bicolor]:gi|242064324|ref|XP_002453451.1|:0.0	no_ipr	no_go
IR64	maker-scaffold_1026-pred_gff_Fgenesh-gene-0.0	scaffold_1026:168-428:+	Os11g0568800 [Oryza sativa Japonica Group]:gi|297728501|ref|NP_001176614.1|:0.0	no_ipr	no_go
IR64	maker-scaffold_99-pred_gff_Fgenesh-gene-0.13	scaffold_99:82631-88551:-	Os06g0578100 [Oryza sativa Japonica Group]:gi|297606054|ref|NP_001057930.2|:3e-85	IPR000767=Disease resistance protein ; IPR002182=NB-ARC ; IPR027417=P-loop containing nucleoside triphosphate hydrolase	GO:0006952=biological_process:defense response ; GO:0043531=molecular_function:ADP binding
IR64	snap-scaffold_199-processed-gene-0.21	scaffold_199:14963-18351:+	Os06g0105400 [Oryza sativa Japonica Group]:gi|115465912|ref|NP_001056555.1|:2e-47	IPR001078=2-oxoacid dehydrogenase acyltransferase, catalytic domain ; IPR023213=Chloramphenicol acetyltransferase-like domain	GO:0008152=biological_process:metabolic process ; GO:0016746=molecular_function:transferase activity, transferring acyl groups
IR64	snap-scaffold_199-processed-gene-0.35	scaffold_199:23495-23902:-	no_hit	no_ipr	no_go
IR64	snap-scaffold_199-processed-gene-0.36	scaffold_199:30724-30906:-	no_hit	IPR012871=Protein of unknown function DUF1677, Oryza sativa	no_go
IR64	maker-scaffold_199-snap-gene-0.51	scaffold_199:19087-20816:+	PREDICTED: probable glucuronosyltransferase Os01g0157700-like [Brachypodium distachyon]:gi|357127067|ref|XP_003565207.1|:5e-20	no_ipr	no_go
IR64	maker-scaffold_1319-pred_gff_Fgenesh-gene-0.1	scaffold_1319:39578-41800:+	hypothetical protein SORBIDRAFT_07g003190 [Sorghum bicolor]:gi|242080539|ref|XP_002445038.1|:0.0	IPR007658=Protein of unknown function DUF594 ; IPR025315=Domain of unknown function DUF4220	no_go
IR64	maker-scaffold_1319-pred_gff_Fgenesh-gene-0.0	scaffold_1319:16994-17685:+	PREDICTED: protein FAR1-RELATED SEQUENCE 5-like [Brachypodium distachyon]:gi|357117185|ref|XP_003560354.1|:4e-25	IPR007527=Zinc finger, SWIM-type	GO:0008270=molecular_function:zinc ion binding
IR64	maker-scaffold_1602-snap-gene-0.8	scaffold_1602:30088-30910:+	Os07g0685700 [Oryza sativa Japonica Group]:gi|115474159|ref|NP_001060678.1|:4e-13	no_ipr	no_go
IR64	maker-scaffold_1602-pred_gff_Fgenesh-gene-0.0	scaffold_1602:7892-9720:-	no_hit	no_ipr	no_go
IR64	maker-scaffold_1602-pred_gff_Fgenesh-gene-0.1	scaffold_1602:10336-12226:-	no_hit	no_ipr	no_go
IR64	maker-scaffold_356-snap-gene-1.62	scaffold_356:272581-274937:-	hypothetical protein SORBIDRAFT_03g045105, partial [Sorghum bicolor]:gi|242055513|ref|XP_002456902.1|:1e-34	no_ipr	no_go
IR64	maker-scaffold_926-pred_gff_Fgenesh-gene-0.0	scaffold_926:11171-12460:+	hypothetical protein SORBIDRAFT_04g026020 [Sorghum bicolor]:gi|242062322|ref|XP_002452450.1|:0.0	no_ipr	no_go
IR64	maker-scaffold_926-pred_gff_Fgenesh-gene-0.1	scaffold_926:33669-36821:-	Os08g0172800 [Oryza sativa Japonica Group]:gi|115475011|ref|NP_001061102.1|:4e-58	IPR000719=Protein kinase domain ; IPR001611=Leucine-rich repeat ; IPR002290=Serine/threonine- /dual specificity protein kinase, catalytic domain ; IPR003591=Leucine-rich repeat, typical subtype ; IPR011009=Protein kinase-like domain ; IPR013210=Leucine-rich repeat-containing N-terminal, type 2 ; IPR013320=Concanavalin A-like lectin/glucanase, subgroup ; IPR017441=Protein kinase, ATP binding site …	GO:0004672=molecular_function:protein kinase activity ; GO:0005515=molecular_function:protein binding ; GO:0005524=molecular_function:ATP binding ; GO:0006468=biological_process:protein phosphorylation ; GO:0016772=molecular_function:transferase activity, transferring phosphorus-containing groups
IR64	maker-scaffold_926-snap-gene-0.24	scaffold_926:98017-99528:-	PREDICTED: putative receptor-like protein kinase At3g47110-like [Setaria italica]:gi|514722765|ref|XP_004955074.1|:8e-148	IPR003591=Leucine-rich repeat, typical subtype ; IPR013210=Leucine-rich repeat-containing N-terminal, type 2	no_go
IR64	snap-scaffold_19-processed-gene-4.15	scaffold_19:424762-425001:+	hypothetical protein SORBIDRAFT_05g001653, partial [Sorghum bicolor]:gi|242067293|ref|XP_002448923.1|:4e-24	no_ipr	no_go
IR64	maker-scaffold_19-snap-gene-4.31	scaffold_19:425012-425793:+	no_hit	no_ipr	no_go
IR64	maker-scaffold_19-snap-gene-3.37	scaffold_19:289782-291604:-	Os06g0363701 [Oryza sativa Japonica Group]:gi|297724839|ref|NP_001174783.1|:3e-48	no_ipr	no_go
IR64	maker-scaffold_19-snap-gene-3.36	scaffold_19:289158-289760:-	Os06g0363701 [Oryza sativa Japonica Group]:gi|297724839|ref|NP_001174783.1|:2e-20	no_ipr	no_go
IR64	maker-scaffold_264-pred_gff_Fgenesh-gene-2.0	scaffold_264:201770-202984:+	PREDICTED: histone H2A-like [Setaria italica]:gi|514820138|ref|XP_004984759.1|:2e-31	IPR002119=Histone H2A ; IPR007125=Histone core ; IPR009072=Histone-fold	GO:0000786=cellular_component:nucleosome ; GO:0003677=molecular_function:DNA binding ; GO:0005634=cellular_component:nucleus ; GO:0006334=biological_process:nucleosome assembly ; GO:0046982=molecular_function:protein heterodimerization activity
IR64	maker-scaffold_264-snap-gene-2.53	scaffold_264:201719-203033:-	no_hit	no_ipr	no_go
IR64	maker-scaffold_766-pred_gff_Fgenesh-gene-0.3	scaffold_766:125119-125574:+	Os09g0375300 [Oryza sativa Japonica Group]:gi|297609375|ref|NP_001063036.2|:0.0	IPR009741=Protein of unknown function DUF1313	no_go
IR64	snap-scaffold_766-processed-gene-0.16	scaffold_766:100564-101550:-	no_hit	no_ipr	no_go
IR64	maker-scaffold_766-snap-gene-0.19	scaffold_766:121981-123506:+	no_hit	no_ipr	no_go
IR64	maker-scaffold_766-snap-gene-0.18	scaffold_766:72640-74076:+	AP2 domain containing protein [Zea mays]:gi|226510093|ref|NP_001147345.1|:1e-10	IPR001471=AP2/ERF domain ; IPR016177=DNA-binding domain	GO:0003677=molecular_function:DNA binding ; GO:0003700=molecular_function:sequence-specific DNA binding transcription factor activity ; GO:0006355=biological_process:regulation of transcription, DNA-templated
IR64	maker-scaffold_766-snap-gene-0.22	scaffold_766:71939-72368:-	no_hit	no_ipr	no_go
IR64	snap-scaffold_16-processed-gene-0.4	scaffold_16:65357-65674:+	no_hit	no_ipr	no_go
IR64	maker-scaffold_328-snap-gene-2.36	scaffold_328:244751-256126:+	Os04g0368000 [Oryza sativa Japonica Group]:gi|297723061|ref|NP_001173894.1|:0.0	IPR000152=EGF-type aspartate/asparagine hydroxylation site ; IPR000719=Protein kinase domain ; IPR001881=EGF-like calcium-binding domain ; IPR002290=Serine/threonine- /dual specificity protein kinase, catalytic domain ; IPR008271=Serine/threonine-protein kinase, active site ; IPR009030=Insulin-like growth factor binding protein, N-terminal ; IPR011009=Protein kinase-like domain ; IPR018097=EGF-li…	GO:0004672=molecular_function:protein kinase activity ; GO:0004674=molecular_function:protein serine/threonine kinase activity ; GO:0005509=molecular_function:calcium ion binding ; GO:0005524=molecular_function:ATP binding ; GO:0006468=biological_process:protein phosphorylation ; GO:0016772=molecular_function:transferase activity, transferring phosphorus-containing groups ; GO:0030247=molecular_f…
IR64	maker-scaffold_328-pred_gff_Fgenesh-gene-2.8	scaffold_328:259814-261117:+	no_hit	no_ipr	no_go
IR64	maker-scaffold_328-pred_gff_Fgenesh-gene-2.12	scaffold_328:191673-193688:-	Os02g0646400 [Oryza sativa Japonica Group]:gi|115447589|ref|NP_001047574.1|:3e-92	IPR020683=Ankyrin repeat-containing domain	no_go
IR64	maker-scaffold_328-snap-gene-2.35	scaffold_328:238758-239924:+	uncharacterized protein LOC100382601 [Zea mays]:gi|293336798|ref|NP_001168801.1|:7e-19	no_ipr	no_go
IR64	maker-scaffold_1035-pred_gff_Fgenesh-gene-0.3	scaffold_1035:54235-54825:+	Os06g0119900 [Oryza sativa Japonica Group]:gi|115466072|ref|NP_001056635.1|:1e-63	IPR004864=Late embryogenesis abundant protein, LEA-14	no_go
IR64	maker-scaffold_1035-pred_gff_Fgenesh-gene-0.2	scaffold_1035:47803-48474:-	Os06g0119800 [Oryza sativa Japonica Group]:gi|115466070|ref|NP_001056634.1|:1e-39	no_ipr	no_go
IR64	maker-scaffold_13-snap-gene-8.66	scaffold_13:936667-937968:+	no_hit	no_ipr	no_go
IR64	maker-scaffold_13-pred_gff_Fgenesh-gene-8.12	scaffold_13:939150-940726:+	Os01g0932500 [Oryza sativa Japonica Group]:gi|115442037|ref|NP_001045298.1|:8e-28	no_ipr	no_go
IR64	snap-scaffold_13-processed-gene-8.47	scaffold_13:914755-915430:-	Os02g0147600 [Oryza sativa Japonica Group]:gi|115444211|ref|NP_001045885.1|:2e-84	IPR012871=Protein of unknown function DUF1677, Oryza sativa	no_go
IR64	maker-scaffold_1344-snap-gene-0.13	scaffold_1344:598-15491:+	PREDICTED: 3-hydroxyisobutyryl-CoA hydrolase 1-like [Setaria italica]:gi|514817724|ref|XP_004983577.1|:4e-23	IPR001944=Glycoside hydrolase, family 35 ; IPR013781=Glycoside hydrolase, catalytic domain ; IPR015500=Peptidase S8, subtilisin-related	GO:0003824=molecular_function:catalytic activity ; GO:0004553=molecular_function:hydrolase activity, hydrolyzing O-glycosyl compounds ; GO:0005975=biological_process:carbohydrate metabolic process
IR64	maker-scaffold_1559-pred_gff_Fgenesh-gene-0.2	scaffold_1559:35048-35725:-	PREDICTED: uncharacterized protein LOC100838345 [Brachypodium distachyon]:gi|357116920|ref|XP_003560224.1|:2e-18	IPR016140=Bifunctional inhibitor/plant lipid transfer protein/seed storage helical domain	no_go
IR64	maker-scaffold_813-snap-gene-0.35	scaffold_813:125191-128244:+	PREDICTED: probable LRR receptor-like serine/threonine-protein kinase At3g47570-like [Brachypodium distachyon]:gi|357142852|ref|XP_003572716.1|:0.0	IPR000719=Protein kinase domain ; IPR001611=Leucine-rich repeat ; IPR002290=Serine/threonine- /dual specificity protein kinase, catalytic domain ; IPR003591=Leucine-rich repeat, typical subtype ; IPR011009=Protein kinase-like domain ; IPR013210=Leucine-rich repeat-containing N-terminal, type 2 ; IPR013320=Concanavalin A-like lectin/glucanase, subgroup ; IPR017441=Protein kinase, ATP binding site	GO:0004672=molecular_function:protein kinase activity ; GO:0005515=molecular_function:protein binding ; GO:0005524=molecular_function:ATP binding ; GO:0006468=biological_process:protein phosphorylation ; GO:0016772=molecular_function:transferase activity, transferring phosphorus-containing groups
IR64	maker-scaffold_813-pred_gff_Fgenesh-gene-0.1	scaffold_813:43067-46253:+	Os02g0615800 [Oryza sativa Japonica Group]:gi|115447305|ref|NP_001047432.1|:0.0	IPR000719=Protein kinase domain ; IPR001611=Leucine-rich repeat ; IPR002290=Serine/threonine- /dual specificity protein kinase, catalytic domain ; IPR003591=Leucine-rich repeat, typical subtype ; IPR008271=Serine/threonine-protein kinase, active site ; IPR011009=Protein kinase-like domain ; IPR013210=Leucine-rich repeat-containing N-terminal, type 2 ; IPR013320=Concanavalin A-like lectin/glucanas…	GO:0004672=molecular_function:protein kinase activity ; GO:0004674=molecular_function:protein serine/threonine kinase activity ; GO:0005515=molecular_function:protein binding ; GO:0005524=molecular_function:ATP binding ; GO:0006468=biological_process:protein phosphorylation ; GO:0016772=molecular_function:transferase activity, transferring phosphorus-containing groups
IR64	maker-scaffold_813-snap-gene-0.33	scaffold_813:110990-112362:+	PREDICTED: putative receptor-like protein kinase At3g47110-like [Setaria italica]:gi|514722765|ref|XP_004955074.1|:1e-138	IPR000719=Protein kinase domain ; IPR002290=Serine/threonine- /dual specificity protein kinase, catalytic domain ; IPR008271=Serine/threonine-protein kinase, active site ; IPR011009=Protein kinase-like domain ; IPR013320=Concanavalin A-like lectin/glucanase, subgroup ; IPR017441=Protein kinase, ATP binding site	GO:0004672=molecular_function:protein kinase activity ; GO:0004674=molecular_function:protein serine/threonine kinase activity ; GO:0005524=molecular_function:ATP binding ; GO:0006468=biological_process:protein phosphorylation ; GO:0016772=molecular_function:transferase activity, transferring phosphorus-containing groups
IR64	maker-scaffold_1254-pred_gff_Fgenesh-gene-0.4	scaffold_1254:47197-48362:-	PREDICTED: GDSL esterase/lipase At4g10955-like [Brachypodium distachyon]:gi|357122602|ref|XP_003563004.1|:4e-94	IPR002921=Lipase, class 3	GO:0004806=molecular_function:triglyceride lipase activity ; GO:0006629=biological_process:lipid metabolic process
IR64	snap-scaffold_899-processed-gene-0.20	scaffold_899:104923-106095:+	hypothetical protein SORBIDRAFT_03g013750 [Sorghum bicolor]:gi|242052913|ref|XP_002455602.1|:8e-70	no_ipr	no_go
IR64	maker-scaffold_899-pred_gff_Fgenesh-gene-0.14	scaffold_899:106530-107126:+	Os03g0693100 [Oryza sativa Japonica Group]:gi|297722465|ref|NP_001173596.1|:4e-24	no_ipr	no_go
IR64	snap-scaffold_899-processed-gene-0.29	scaffold_899:97997-100037:-	Os01g0346501 [Oryza sativa Japonica Group]:gi|297719923|ref|NP_001172323.1|:2e-126	no_ipr	no_go
IR64	maker-scaffold_899-snap-gene-0.39	scaffold_899:89494-92288:-	PREDICTED: uncharacterized protein LOC100837437 [Brachypodium distachyon]:gi|357161059|ref|XP_003578965.1|:5e-62	no_ipr	no_go
IR64	snap-scaffold_574-processed-gene-0.22	scaffold_574:45777-46587:-	Os11g0172133, partial [Oryza sativa Japonica Group]:gi|297728023|ref|NP_001176375.1|:4e-54	IPR013210=Leucine-rich repeat-containing N-terminal, type 2	no_go
IR64	maker-scaffold_229-pred_gff_Fgenesh-gene-1.16	scaffold_229:185528-188410:+	PREDICTED: disease resistance protein RPP13-like [Brachypodium distachyon]:gi|357161583|ref|XP_003579137.1|:0.0	IPR000767=Disease resistance protein ; IPR002182=NB-ARC ; IPR027417=P-loop containing nucleoside triphosphate hydrolase	GO:0006952=biological_process:defense response ; GO:0043531=molecular_function:ADP binding
IR64	snap-scaffold_15-processed-gene-8.32	scaffold_15:824885-827203:+	PREDICTED: uncharacterized protein LOC101768196 isoform X1 [Setaria italica]:gi|514800058|ref|XP_004974963.1|:0.0	IPR007658=Protein of unknown function DUF594 ; IPR025315=Domain of unknown function DUF4220	no_go
IR64	maker-scaffold_1246-snap-gene-0.14	scaffold_1246:69774-71335:+	Os05g0177000 [Oryza sativa Japonica Group]:gi|115462389|ref|NP_001054794.1|:1e-94	IPR001810=F-box domain ; IPR017451=F-box associated interaction domain	GO:0005515=molecular_function:protein binding
IR64	maker-scaffold_1246-snap-gene-0.12	scaffold_1246:51275-52808:+	Os01g0956600 [Oryza sativa Japonica Group]:gi|115442323|ref|NP_001045441.1|:2e-103	IPR011009=Protein kinase-like domain	GO:0016772=molecular_function:transferase activity, transferring phosphorus-containing groups
IR64	maker-scaffold_1246-snap-gene-0.13	scaffold_1246:58306-62699:+	no_hit	IPR001878=Zinc finger, CCHC-type	GO:0003676=molecular_function:nucleic acid binding ; GO:0008270=molecular_function:zinc ion binding
IR64	maker-scaffold_1760-pred_gff_Fgenesh-gene-0.0	scaffold_1760:407-6586:+	Os05g0486100 [Oryza sativa Japonica Group]:gi|115464555|ref|NP_001055877.1|:0.0	IPR000719=Protein kinase domain ; IPR001611=Leucine-rich repeat ; IPR002290=Serine/threonine- /dual specificity protein kinase, catalytic domain ; IPR008271=Serine/threonine-protein kinase, active site ; IPR011009=Protein kinase-like domain ; IPR013320=Concanavalin A-like lectin/glucanase, subgroup ; IPR017441=Protein kinase, ATP binding site	GO:0004672=molecular_function:protein kinase activity ; GO:0004674=molecular_function:protein serine/threonine kinase activity ; GO:0005515=molecular_function:protein binding ; GO:0005524=molecular_function:ATP binding ; GO:0006468=biological_process:protein phosphorylation ; GO:0016772=molecular_function:transferase activity, transferring phosphorus-containing groups
IR64	maker-scaffold_1-snap-gene-7.50	scaffold_1:768925-770280:+	PREDICTED: uncharacterized protein LOC101770384 [Setaria italica]:gi|514741359|ref|XP_004959872.1|:1e-43	IPR001810=F-box domain ; IPR017451=F-box associated interaction domain	GO:0005515=molecular_function:protein binding
IR64	maker-scaffold_382-pred_gff_Fgenesh-gene-1.5	scaffold_382:129704-134358:+	Os11g0225300 [Oryza sativa Japonica Group]:gi|115484787|ref|NP_001067537.1|:0.0	IPR000767=Disease resistance protein ; IPR002182=NB-ARC ; IPR027417=P-loop containing nucleoside triphosphate hydrolase	GO:0006952=biological_process:defense response ; GO:0043531=molecular_function:ADP binding
IR64	maker-scaffold_382-pred_gff_Fgenesh-gene-1.10	scaffold_382:198952-205270:+	PREDICTED: uncharacterized protein LOC101785136 [Setaria italica]:gi|514825446|ref|XP_004987376.1|:0.0	IPR000767=Disease resistance protein ; IPR002182=NB-ARC ; IPR027417=P-loop containing nucleoside triphosphate hydrolase	GO:0006952=biological_process:defense response ; GO:0043531=molecular_function:ADP binding
IR64	maker-scaffold_382-snap-gene-1.50	scaffold_382:148896-160997:+	Os11g0225500 [Oryza sativa Japonica Group]:gi|297728145|ref|NP_001176436.1|:0.0	IPR000535=MSP domain ; IPR000719=Protein kinase domain ; IPR001680=WD40 repeat ; IPR002290=Serine/threonine- /dual specificity protein kinase, catalytic domain ; IPR008271=Serine/threonine-protein kinase, active site ; IPR008962=PapD-like ; IPR011009=Protein kinase-like domain ; IPR013320=Concanavalin A-like lectin/glucanase, subgroup ; IPR015943=WD40/YVTN repeat-like-containing domain ; IPR01744…	GO:0004672=molecular_function:protein kinase activity ; GO:0004674=molecular_function:protein serine/threonine kinase activity ; GO:0005198=molecular_function:structural molecule activity ; GO:0005515=molecular_function:protein binding ; GO:0005524=molecular_function:ATP binding ; GO:0006468=biological_process:protein phosphorylation ; GO:0016772=molecular_function:transferase activity, transferr…
IR64	maker-scaffold_382-snap-gene-1.59	scaffold_382:186723-194156:-	Os11g0227100 [Oryza sativa Japonica Group]:gi|115484801|ref|NP_001067544.1|:0.0	IPR000767=Disease resistance protein ; IPR002182=NB-ARC ; IPR027417=P-loop containing nucleoside triphosphate hydrolase	GO:0006952=biological_process:defense response ; GO:0043531=molecular_function:ADP binding
IR64	snap-scaffold_727-processed-gene-0.27	scaffold_727:101365-101553:-	no_hit	no_ipr	no_go
IR64	maker-scaffold_727-snap-gene-0.36	scaffold_727:123897-124580:+	no_hit	no_ipr	no_go
IR64	maker-scaffold_727-snap-gene-0.37	scaffold_727:134503-135293:+	no_hit	no_ipr	no_go
IR64	maker-scaffold_727-snap-gene-0.38	scaffold_727:135395-135653:+	Os05g0128100 [Oryza sativa Japonica Group]:gi|115461873|ref|NP_001054536.1|:1e-54	no_ipr	no_go
IR64	maker-scaffold_62-pred_gff_Fgenesh-gene-1.4	scaffold_62:136579-136908:+	Os04g0482800 [Oryza sativa Japonica Group]:gi|115459038|ref|NP_001053119.1|:0.0	no_ipr	no_go
IR64	maker-scaffold_62-snap-gene-1.23	scaffold_62:101809-104492:+	PREDICTED: uncharacterized protein LOC101782339 [Setaria italica]:gi|514722474|ref|XP_004955001.1|:4e-56	IPR001810=F-box domain	GO:0005515=molecular_function:protein binding
IR64	maker-scaffold_62-snap-gene-1.26	scaffold_62:103971-107018:-	hypothetical protein SORBIDRAFT_07g025780 [Sorghum bicolor]:gi|242082035|ref|XP_002445786.1|:1e-35	IPR006566=FBD domain	no_go
IR64	maker-scaffold_62-pred_gff_Fgenesh-gene-1.2	scaffold_62:127649-128581:-	PREDICTED: uncharacterized protein LOC101782339 [Setaria italica]:gi|514722474|ref|XP_004955001.1|:6e-70	IPR013187=F-box associated domain, type 3 ; IPR017451=F-box associated interaction domain	no_go
IR64	maker-scaffold_62-snap-gene-1.28	scaffold_62:128677-129564:-	no_hit	no_ipr	no_go
IR64	maker-scaffold_62-snap-gene-1.29	scaffold_62:130919-131326:-	no_hit	no_ipr	no_go
IR64	maker-scaffold_62-snap-gene-1.27	scaffold_62:124074-124478:-	no_hit	no_ipr	no_go
IR64	maker-scaffold_502-snap-gene-1.29	scaffold_502:149531-153726:-	Os12g0226900 [Oryza sativa Japonica Group]:gi|115487892|ref|NP_001066433.1|:1e-111	IPR002085=Alcohol dehydrogenase superfamily, zinc-type ; IPR011032=GroES (chaperonin 10)-like ; IPR013149=Alcohol dehydrogenase, C-terminal ; IPR016040=NAD(P)-binding domain ; IPR020843=Polyketide synthase, enoylreductase	GO:0008270=molecular_function:zinc ion binding ; GO:0016491=molecular_function:oxidoreductase activity ; GO:0016747=molecular_function:transferase activity, transferring acyl groups other than amino-acyl groups ; GO:0055114=biological_process:oxidation-reduction process
IR64	maker-scaffold_502-pred_gff_Fgenesh-gene-1.3	scaffold_502:145069-146136:-	no_hit	no_ipr	no_go
IR64	snap-scaffold_502-processed-gene-1.22	scaffold_502:182864-184049:-	Os12g0226900 [Oryza sativa Japonica Group]:gi|115487892|ref|NP_001066433.1|:6e-89	IPR002085=Alcohol dehydrogenase superfamily, zinc-type ; IPR013149=Alcohol dehydrogenase, C-terminal ; IPR016040=NAD(P)-binding domain	GO:0008270=molecular_function:zinc ion binding ; GO:0016491=molecular_function:oxidoreductase activity ; GO:0055114=biological_process:oxidation-reduction process
IR64	maker-scaffold_709-snap-gene-0.47	scaffold_709:31893-39370:+	Os07g0538200 [Oryza sativa Japonica Group]:gi|115472561|ref|NP_001059879.1|:0.0	IPR000719=Protein kinase domain ; IPR002290=Serine/threonine- /dual specificity protein kinase, catalytic domain ; IPR002902=Gnk2-homologous domain ; IPR008271=Serine/threonine-protein kinase, active site ; IPR011009=Protein kinase-like domain ; IPR013320=Concanavalin A-like lectin/glucanase, subgroup ; IPR017441=Protein kinase, ATP binding site	GO:0004672=molecular_function:protein kinase activity ; GO:0004674=molecular_function:protein serine/threonine kinase activity ; GO:0005524=molecular_function:ATP binding ; GO:0006468=biological_process:protein phosphorylation ; GO:0016772=molecular_function:transferase activity, transferring phosphorus-containing groups
IR64	maker-scaffold_709-snap-gene-0.46	scaffold_709:3864-16361:+	Os07g0538200 [Oryza sativa Japonica Group]:gi|115472561|ref|NP_001059879.1|:0.0	IPR000719=Protein kinase domain ; IPR002290=Serine/threonine- /dual specificity protein kinase, catalytic domain ; IPR002902=Gnk2-homologous domain ; IPR008271=Serine/threonine-protein kinase, active site ; IPR011009=Protein kinase-like domain ; IPR013320=Concanavalin A-like lectin/glucanase, subgroup ; IPR017441=Protein kinase, ATP binding site	GO:0004672=molecular_function:protein kinase activity ; GO:0004674=molecular_function:protein serine/threonine kinase activity ; GO:0005524=molecular_function:ATP binding ; GO:0006468=biological_process:protein phosphorylation ; GO:0016772=molecular_function:transferase activity, transferring phosphorus-containing groups
IR64	maker-scaffold_709-snap-gene-0.50	scaffold_709:17999-26778:-	Os07g0538200 [Oryza sativa Japonica Group]:gi|115472561|ref|NP_001059879.1|:0.0	IPR000719=Protein kinase domain ; IPR002290=Serine/threonine- /dual specificity protein kinase, catalytic domain ; IPR002902=Gnk2-homologous domain ; IPR008271=Serine/threonine-protein kinase, active site ; IPR011009=Protein kinase-like domain ; IPR017441=Protein kinase, ATP binding site	GO:0004672=molecular_function:protein kinase activity ; GO:0004674=molecular_function:protein serine/threonine kinase activity ; GO:0005524=molecular_function:ATP binding ; GO:0006468=biological_process:protein phosphorylation ; GO:0016772=molecular_function:transferase activity, transferring phosphorus-containing groups
IR64	maker-scaffold_709-snap-gene-0.52	scaffold_709:84779-99840:-	Os07g0538200 [Oryza sativa Japonica Group]:gi|115472561|ref|NP_001059879.1|:0.0	IPR000719=Protein kinase domain ; IPR002290=Serine/threonine- /dual specificity protein kinase, catalytic domain ; IPR002902=Gnk2-homologous domain ; IPR008271=Serine/threonine-protein kinase, active site ; IPR011009=Protein kinase-like domain ; IPR017441=Protein kinase, ATP binding site	GO:0004672=molecular_function:protein kinase activity ; GO:0004674=molecular_function:protein serine/threonine kinase activity ; GO:0005524=molecular_function:ATP binding ; GO:0006468=biological_process:protein phosphorylation ; GO:0016772=molecular_function:transferase activity, transferring phosphorus-containing groups
IR64	maker-scaffold_527-snap-gene-1.51	scaffold_527:146985-162747:+	Os01g0145000 [Oryza sativa Japonica Group]:gi|297719623|ref|NP_001172173.1|:6e-33	IPR022149=Protein of unknown function DUF3681	no_go
IR64	maker-scaffold_527-pred_gff_Fgenesh-gene-1.4	scaffold_527:142990-143388:-	no_hit	IPR022149=Protein of unknown function DUF3681	no_go
IR64	maker-scaffold_299-pred_gff_Fgenesh-gene-2.10	scaffold_299:286794-293405:+	PREDICTED: putative disease resistance RPP13-like protein 3-like [Setaria italica]:gi|514811521|ref|XP_004980555.1|:2e-176	IPR000767=Disease resistance protein ; IPR002182=NB-ARC ; IPR003591=Leucine-rich repeat, typical subtype ; IPR003593=AAA+ ATPase domain ; IPR025875=Leucine rich repeat 4 ; IPR027417=P-loop containing nucleoside triphosphate hydrolase	GO:0000166=molecular_function:nucleotide binding ; GO:0006952=biological_process:defense response ; GO:0017111=molecular_function:nucleoside-triphosphatase activity ; GO:0043531=molecular_function:ADP binding
IR64	maker-scaffold_299-snap-gene-2.63	scaffold_299:279398-284462:-	Os11g0689100 [Oryza sativa Japonica Group]:gi|115486687|ref|NP_001068487.1|:0.0	IPR000767=Disease resistance protein ; IPR002182=NB-ARC ; IPR027417=P-loop containing nucleoside triphosphate hydrolase	GO:0006952=biological_process:defense response ; GO:0043531=molecular_function:ADP binding
IR64	maker-scaffold_174-snap-gene-2.24	scaffold_174:191605-192750:+	Os02g0598600 [Oryza sativa Japonica Group]:gi|115447109|ref|NP_001047334.1|:1e-141	IPR001810=F-box domain	GO:0005515=molecular_function:protein binding
IR64	maker-scaffold_889-pred_gff_Fgenesh-gene-0.2	scaffold_889:7854-8069:+	Os08g0237000 [Oryza sativa Japonica Group]:gi|115475445|ref|NP_001061319.1|:0.0	no_ipr	no_go
IR64	snap-scaffold_143-processed-gene-0.9	scaffold_143:44626-44805:+	no_hit	no_ipr	no_go
IR64	snap-scaffold_520-processed-gene-1.45	scaffold_520:118313-119326:-	no_hit	no_ipr	no_go
IR64	maker-scaffold_63-snap-gene-5.47	scaffold_63:516496-517837:-	no_hit	no_ipr	no_go
IR64	maker-scaffold_1642-snap-gene-0.12	scaffold_1642:3833-8443:+	Os11g0653300 [Oryza sativa Japonica Group]:gi|115486477|ref|NP_001068382.1|:1e-109	no_ipr	no_go
IR64	snap-scaffold_1642-processed-gene-0.5	scaffold_1642:3071-3787:+	Os11g0654800 [Oryza sativa Japonica Group]:gi|115486483|ref|NP_001068385.1|:2e-47	no_ipr	no_go
IR64	maker-scaffold_954-snap-gene-0.24	scaffold_954:43219-46669:+	Os04g0200700, partial [Oryza sativa Japonica Group]:gi|297722847|ref|NP_001173787.1|:2e-54	no_ipr	no_go
IR64	snap-scaffold_347-processed-gene-1.20	scaffold_347:94775-95296:+	no_hit	no_ipr	no_go
IR64	maker-scaffold_1075-pred_gff_Fgenesh-gene-0.4	scaffold_1075:60432-66093:+	PREDICTED: ethylene-responsive transcription factor 14-like [Setaria italica]:gi|514727625|ref|XP_004956267.1|:7e-46	IPR000767=Disease resistance protein ; IPR002182=NB-ARC ; IPR027417=P-loop containing nucleoside triphosphate hydrolase	GO:0006952=biological_process:defense response ; GO:0043531=molecular_function:ADP binding
IR64	snap-scaffold_1075-processed-gene-0.10	scaffold_1075:27045-27335:+	no_hit	no_ipr	no_go
IR64	maker-scaffold_1075-snap-gene-0.22	scaffold_1075:22943-23550:+	PREDICTED: putative disease resistance protein RGA3-like isoform X4 [Setaria italica]:gi|514734328|ref|XP_004957885.1|:4e-15	no_ipr	no_go
IR64	maker-scaffold_1075-pred_gff_Fgenesh-gene-0.3	scaffold_1075:50422-51106:-	Os09g0572000 [Oryza sativa Japonica Group]:gi|297727269|ref|NP_001175998.1|:1e-153	IPR026961=PGG domain	no_go
IR64	snap-scaffold_1075-processed-gene-0.19	scaffold_1075:54473-55809:-	no_hit	IPR002110=Ankyrin repeat ; IPR020683=Ankyrin repeat-containing domain	GO:0005515=molecular_function:protein binding
IR64	maker-scaffold_1221-pred_gff_Fgenesh-gene-0.0	scaffold_1221:248-766:-	PREDICTED: wall-associated receptor kinase 4-like [Setaria italica]:gi|514806014|ref|XP_004977865.1|:6e-32	IPR025287=Wall-associated receptor kinase galacturonan-binding domain	GO:0030247=molecular_function:polysaccharide binding
IR64	maker-scaffold_1221-snap-gene-0.14	scaffold_1221:34791-35077:-	no_hit	no_ipr	no_go
IR64	snap-scaffold_312-processed-gene-0.8	scaffold_312:27795-28241:+	no_hit	no_ipr	no_go
IR64	maker-scaffold_312-snap-gene-0.20	scaffold_312:36808-39775:+	Os11g0692100 [Oryza sativa Japonica Group]:gi|297612423|ref|NP_001068496.2|:0.0	IPR000719=Protein kinase domain ; IPR001245=Serine-threonine/tyrosine-protein kinase catalytic domain ; IPR001611=Leucine-rich repeat ; IPR002290=Serine/threonine- /dual specificity protein kinase, catalytic domain ; IPR003591=Leucine-rich repeat, typical subtype ; IPR008271=Serine/threonine-protein kinase, active site ; IPR011009=Protein kinase-like domain ; IPR013210=Leucine-rich repeat-contain…	GO:0004672=molecular_function:protein kinase activity ; GO:0004674=molecular_function:protein serine/threonine kinase activity ; GO:0005515=molecular_function:protein binding ; GO:0005524=molecular_function:ATP binding ; GO:0006468=biological_process:protein phosphorylation ; GO:0016772=molecular_function:transferase activity, transferring phosphorus-containing groups
IR64	maker-scaffold_312-pred_gff_Fgenesh-gene-0.0	scaffold_312:12025-13478:-	Os07g0677900 [Oryza sativa Japonica Group]:gi|115474069|ref|NP_001060633.1|:0.0	no_ipr	no_go
IR64	maker-scaffold_1261-pred_gff_Fgenesh-gene-0.6	scaffold_1261:54169-57170:-	hypothetical protein SORBIDRAFT_05g026130 [Sorghum bicolor]:gi|242069333|ref|XP_002449943.1|:1e-36	IPR022059=Protein of unknown function DUF3615	no_go
IR64	maker-scaffold_1270-snap-gene-0.21	scaffold_1270:63621-66440:+	Os10g0450400 [Oryza sativa Japonica Group]:gi|115482268|ref|NP_001064727.1|:0.0	IPR007658=Protein of unknown function DUF594 ; IPR025315=Domain of unknown function DUF4220	no_go
IR64	maker-scaffold_1768-pred_gff_Fgenesh-gene-0.2	scaffold_1768:19087-21560:+	Os10g0450400 [Oryza sativa Japonica Group]:gi|115482268|ref|NP_001064727.1|:0.0	IPR007658=Protein of unknown function DUF594 ; IPR025315=Domain of unknown function DUF4220	no_go
IR64	maker-scaffold_1768-pred_gff_Fgenesh-gene-0.1	scaffold_1768:13048-14245:-	Os05g0588250 [Oryza sativa Japonica Group]:gi|297724369|ref|NP_001174548.1|:0.0	IPR007658=Protein of unknown function DUF594	no_go
IR64	snap-scaffold_1768-processed-gene-0.11	scaffold_1768:14276-14593:-	PREDICTED: uncharacterized protein LOC101769186 [Setaria italica]:gi|514756487|ref|XP_004963543.1|:2e-21	no_ipr	no_go
IR64	maker-scaffold_1768-pred_gff_Fgenesh-gene-0.0	scaffold_1768:3021-4553:-	PREDICTED: putative disease resistance protein RGA1-like [Setaria italica]:gi|514773812|ref|XP_004967830.1|:8e-134	no_ipr	no_go
IR64	maker-scaffold_977-snap-gene-0.18	scaffold_977:10376-17395:+	Os09g0343200 [Oryza sativa Japonica Group]:gi|115478667|ref|NP_001062927.1|:0.0	IPR002110=Ankyrin repeat ; IPR020683=Ankyrin repeat-containing domain ; IPR026961=PGG domain ; IPR027001=Caskin/Ankyrin repeat-containing protein ; IPR027002=Ankyrin repeat-containing protein At2g01680	GO:0005515=molecular_function:protein binding
IR64	maker-scaffold_977-pred_gff_Fgenesh-gene-0.2	scaffold_977:38349-46235:-	hypothetical protein SORBIDRAFT_05g006180 [Sorghum bicolor]:gi|242067815|ref|XP_002449184.1|:3e-29	no_ipr	no_go
IR64	maker-scaffold_1482-pred_gff_Fgenesh-gene-0.3	scaffold_1482:26384-32619:-	Os09g0443400 [Oryza sativa Japonica Group]:gi|297726993|ref|NP_001175860.1|:7e-44	IPR000152=EGF-type aspartate/asparagine hydroxylation site ; IPR000719=Protein kinase domain ; IPR000742=Epidermal growth factor-like domain ; IPR001245=Serine-threonine/tyrosine-protein kinase catalytic domain ; IPR001881=EGF-like calcium-binding domain ; IPR002290=Serine/threonine- /dual specificity protein kinase, catalytic domain ; IPR008271=Serine/threonine-protein kinase, active site ; IPR0…	GO:0004672=molecular_function:protein kinase activity ; GO:0004674=molecular_function:protein serine/threonine kinase activity ; GO:0005509=molecular_function:calcium ion binding ; GO:0005515=molecular_function:protein binding ; GO:0005524=molecular_function:ATP binding ; GO:0006468=biological_process:protein phosphorylation ; GO:0016772=molecular_function:transferase activity, transferring phosp…
IR64	maker-scaffold_1482-snap-gene-0.13	scaffold_1482:19646-20796:-	PREDICTED: wall-associated receptor kinase 1-like [Setaria italica]:gi|514824168|ref|XP_004986742.1|:8e-45	IPR025287=Wall-associated receptor kinase galacturonan-binding domain	GO:0030247=molecular_function:polysaccharide binding
IR64	maker-scaffold_1482-snap-gene-0.11	scaffold_1482:448-2020:-	Os10g0174800 [Oryza sativa Japonica Group]:gi|115481294|ref|NP_001064240.1|:0.0	IPR000152=EGF-type aspartate/asparagine hydroxylation site ; IPR000719=Protein kinase domain ; IPR001245=Serine-threonine/tyrosine-protein kinase catalytic domain ; IPR001881=EGF-like calcium-binding domain ; IPR002290=Serine/threonine- /dual specificity protein kinase, catalytic domain ; IPR008271=Serine/threonine-protein kinase, active site ; IPR011009=Protein kinase-like domain ; IPR017441=Pro…	GO:0004672=molecular_function:protein kinase activity ; GO:0004674=molecular_function:protein serine/threonine kinase activity ; GO:0005509=molecular_function:calcium ion binding ; GO:0005524=molecular_function:ATP binding ; GO:0006468=biological_process:protein phosphorylation ; GO:0016772=molecular_function:transferase activity, transferring phosphorus-containing groups
IR64	maker-scaffold_1628-snap-gene-0.3	scaffold_1628:31596-33000:-	PREDICTED: cysteine-rich receptor-like protein kinase 8-like [Brachypodium distachyon]:gi|357116714|ref|XP_003560123.1|:9e-17	IPR002902=Gnk2-homologous domain ; IPR023214=HAD-like domain	no_go
IR64	maker-scaffold_1262-snap-gene-0.4	scaffold_1262:36680-41324:+	no_hit	no_ipr	no_go
IR64	maker-scaffold_317-pred_gff_Fgenesh-gene-0.0	scaffold_317:16557-16985:+	no_hit	no_ipr	no_go
IR64	snap-scaffold_317-processed-gene-0.8	scaffold_317:21197-22450:+	Os03g0324700 [Oryza sativa Japonica Group]:gi|115452759|ref|NP_001049980.1|:1e-59	IPR004263=Exostosin-like	no_go
IR64	maker-scaffold_702-snap-gene-0.42	scaffold_702:1064-1416:-	no_hit	no_ipr	no_go
IR64	maker-scaffold_1447-snap-gene-0.26	scaffold_1447:620-5323:+	PREDICTED: putative disease resistance protein RGA3-like isoform X4 [Setaria italica]:gi|514734328|ref|XP_004957885.1|:5e-164	IPR000767=Disease resistance protein ; IPR002182=NB-ARC ; IPR027417=P-loop containing nucleoside triphosphate hydrolase	GO:0006952=biological_process:defense response ; GO:0043531=molecular_function:ADP binding
IR64	maker-scaffold_1447-snap-gene-0.27	scaffold_1447:12488-14454:+	Os07g0521300, partial [Oryza sativa Japonica Group]:gi|115472419|ref|NP_001059808.1|:1e-113	no_ipr	no_go
IR64	maker-scaffold_1447-snap-gene-0.29	scaffold_1447:61910-66699:+	no_hit	no_ipr	no_go
IR64	maker-scaffold_1447-snap-gene-0.28	scaffold_1447:45474-47399:+	no_hit	no_ipr	no_go
IR64	snap-scaffold_1447-processed-gene-0.13	scaffold_1447:30360-34311:+	no_hit	no_ipr	no_go
IR64	maker-scaffold_1447-snap-gene-0.32	scaffold_1447:43035-66774:-	Os07g0521800 [Oryza sativa Japonica Group]:gi|297607330|ref|NP_001059812.2|:0.0	IPR000767=Disease resistance protein ; IPR002182=NB-ARC ; IPR027417=P-loop containing nucleoside triphosphate hydrolase	GO:0006952=biological_process:defense response ; GO:0043531=molecular_function:ADP binding
IR64	maker-scaffold_1565-snap-gene-0.17	scaffold_1565:16514-17115:-	Os03g0400200 [Oryza sativa Japonica Group]:gi|115453425|ref|NP_001050313.1|:9e-13	IPR004265=Plant disease resistance response protein	no_go
IR64	maker-scaffold_22-snap-gene-4.28	scaffold_22:439880-440393:-	Os09g0309500 [Oryza sativa Japonica Group]:gi|297609193|ref|NP_001062833.2|:1e-15	no_ipr	no_go
IR64	maker-scaffold_22-snap-gene-4.25	scaffold_22:469281-469752:+	no_hit	no_ipr	no_go
IR64	maker-scaffold_22-pred_gff_Fgenesh-gene-6.4	scaffold_22:647757-653011:+	PREDICTED: disease resistance protein RPP13-like [Setaria italica]:gi|514778850|ref|XP_004969203.1|:8e-129	IPR000767=Disease resistance protein ; IPR002182=NB-ARC ; IPR027417=P-loop containing nucleoside triphosphate hydrolase	GO:0006952=biological_process:defense response ; GO:0043531=molecular_function:ADP binding
IR64	maker-scaffold_22-pred_gff_Fgenesh-gene-6.1	scaffold_22:638851-639777:+	PREDICTED: uncharacterized protein LOC101753995, partial [Setaria italica]:gi|514799219|ref|XP_004974547.1|:6e-29	no_ipr	no_go
IR64	maker-scaffold_22-pred_gff_Fgenesh-gene-6.5	scaffold_22:656522-656941:-	Os07g0202000 [Oryza sativa Japonica Group]:gi|115471071|ref|NP_001059134.1|:1e-32	no_ipr	no_go
IR64	maker-scaffold_22-snap-gene-5.22	scaffold_22:554971-561477:+	PREDICTED: disease resistance protein RPM1-like [Setaria italica]:gi|514810399|ref|XP_004980004.1|:0.0	IPR000767=Disease resistance protein ; IPR002182=NB-ARC ; IPR027417=P-loop containing nucleoside triphosphate hydrolase	GO:0006952=biological_process:defense response ; GO:0043531=molecular_function:ADP binding
IR64	snap-scaffold_22-processed-gene-5.6	scaffold_22:494704-496687:+	no_hit	no_ipr	no_go
IR64	snap-scaffold_22-processed-gene-5.13	scaffold_22:507759-507962:-	no_hit	no_ipr	no_go
IR64	maker-scaffold_22-pred_gff_Fgenesh-gene-5.5	scaffold_22:486221-496131:-	PREDICTED: probable helicase MAGATAMA 3-like [Setaria italica]:gi|514806700|ref|XP_004978207.1|:9e-81	IPR027417=P-loop containing nucleoside triphosphate hydrolase	no_go
IR64	snap-scaffold_22-processed-gene-5.15	scaffold_22:525241-525453:-	Os03g0126900 [Oryza sativa Japonica Group]:gi|115450457|ref|NP_001048829.1|:2e-20	no_ipr	no_go
IR64	maker-scaffold_22-pred_gff_Fgenesh-gene-5.3	scaffold_22:567302-571225:-	Os11g0551700 [Oryza sativa Japonica Group]:gi|297612014|ref|NP_001068079.2|:6e-132	IPR000767=Disease resistance protein ; IPR002182=NB-ARC ; IPR027417=P-loop containing nucleoside triphosphate hydrolase	GO:0006952=biological_process:defense response ; GO:0043531=molecular_function:ADP binding
IR64	maker-scaffold_22-snap-gene-5.27	scaffold_22:580163-589387:-	PREDICTED: disease resistance protein RPM1-like isoform X2 [Setaria italica]:gi|514753232|ref|XP_004962746.1|:2e-44	IPR002182=NB-ARC ; IPR027417=P-loop containing nucleoside triphosphate hydrolase	GO:0043531=molecular_function:ADP binding
IR64	maker-scaffold_22-snap-gene-5.26	scaffold_22:571276-580105:-	no_hit	no_ipr	no_go
IR64	maker-scaffold_117-pred_gff_Fgenesh-gene-0.1	scaffold_117:19020-23468:+	hypothetical protein SORBIDRAFT_02g040910 [Sorghum bicolor]:gi|242051052|ref|XP_002463270.1|:0.0	IPR000767=Disease resistance protein ; IPR002182=NB-ARC ; IPR012336=Thioredoxin-like fold ; IPR013766=Thioredoxin domain ; IPR027417=P-loop containing nucleoside triphosphate hydrolase	GO:0006952=biological_process:defense response ; GO:0043531=molecular_function:ADP binding ; GO:0045454=biological_process:cell redox homeostasis
IR64	maker-scaffold_117-snap-gene-0.22	scaffold_117:3153-10622:-	Os10g0345900 [Oryza sativa Japonica Group]:gi|115481608|ref|NP_001064397.1|:2e-13	IPR000767=Disease resistance protein ; IPR002182=NB-ARC ; IPR025875=Leucine rich repeat 4 ; IPR027417=P-loop containing nucleoside triphosphate hydrolase	GO:0006952=biological_process:defense response ; GO:0043531=molecular_function:ADP binding
IR64	maker-scaffold_202-pred_gff_Fgenesh-gene-2.9	scaffold_202:311234-311527:-	Os02g0648100 [Oryza sativa Japonica Group]:gi|115447599|ref|NP_001047579.1|:0.0	no_ipr	no_go
IR64	maker-scaffold_1523-pred_gff_Fgenesh-gene-0.1	scaffold_1523:19325-23247:-	Os11g0606400, partial [Oryza sativa Japonica Group]:gi|297612162|ref|NP_001068250.2|:2e-139	IPR000767=Disease resistance protein ; IPR001611=Leucine-rich repeat ; IPR002182=NB-ARC ; IPR003591=Leucine-rich repeat, typical subtype ; IPR025875=Leucine rich repeat 4 ; IPR027417=P-loop containing nucleoside triphosphate hydrolase	GO:0005515=molecular_function:protein binding ; GO:0006952=biological_process:defense response ; GO:0043531=molecular_function:ADP binding
IR64	maker-scaffold_1523-snap-gene-0.4	scaffold_1523:3009-14605:-	hypothetical protein SORBIDRAFT_05g024070 [Sorghum bicolor]:gi|242069103|ref|XP_002449828.1|:7e-130	IPR000767=Disease resistance protein ; IPR002182=NB-ARC ; IPR027417=P-loop containing nucleoside triphosphate hydrolase	GO:0006952=biological_process:defense response ; GO:0043531=molecular_function:ADP binding
IR64	maker-scaffold_841-pred_gff_Fgenesh-gene-0.3	scaffold_841:48828-59290:-	Os11g0462900 [Oryza sativa Japonica Group]:gi|115485443|ref|NP_001067865.1|:0.0	IPR000767=Disease resistance protein ; IPR002182=NB-ARC ; IPR006553=Leucine-rich repeat, cysteine-containing subtype ; IPR027417=P-loop containing nucleoside triphosphate hydrolase	GO:0006952=biological_process:defense response ; GO:0043531=molecular_function:ADP binding
IR64	maker-scaffold_385-snap-gene-1.47	scaffold_385:104069-104581:+	Os12g0223500 [Oryza sativa Japonica Group]:gi|297728967|ref|NP_001176847.1|:3e-31	IPR021790=Protein of unknown function DUF3355	no_go
IR64	maker-scaffold_1082-snap-gene-0.26	scaffold_1082:48516-50200:-	Os11g0420000 [Oryza sativa Japonica Group]:gi|297728277|ref|NP_001176502.1|:4e-17	no_ipr	no_go
IR64	maker-scaffold_40-snap-gene-5.59	scaffold_40:545220-558864:-	hypothetical protein SORBIDRAFT_03g027070 [Sorghum bicolor]:gi|242057927|ref|XP_002458109.1|:0.0	IPR001611=Leucine-rich repeat ; IPR003591=Leucine-rich repeat, typical subtype ; IPR013210=Leucine-rich repeat-containing N-terminal, type 2	GO:0005515=molecular_function:protein binding
IR64	maker-scaffold_1440-snap-gene-0.20	scaffold_1440:36570-41274:+	no_hit	no_ipr	no_go
IR64	maker-scaffold_1195-snap-gene-0.19	scaffold_1195:7497-22147:+	Os08g0543050 [Oryza sativa Japonica Group]:gi|297726625|ref|NP_001175676.1|:0.0	IPR000767=Disease resistance protein ; IPR002182=NB-ARC ; IPR027417=P-loop containing nucleoside triphosphate hydrolase	GO:0006952=biological_process:defense response ; GO:0043531=molecular_function:ADP binding
IR64	maker-scaffold_1195-pred_gff_Fgenesh-gene-0.2	scaffold_1195:22198-28174:+	Os08g0543050 [Oryza sativa Japonica Group]:gi|297726625|ref|NP_001175676.1|:0.0	IPR000767=Disease resistance protein ; IPR001611=Leucine-rich repeat ; IPR002182=NB-ARC ; IPR027417=P-loop containing nucleoside triphosphate hydrolase	GO:0005515=molecular_function:protein binding ; GO:0006952=biological_process:defense response ; GO:0043531=molecular_function:ADP binding
IR64	maker-scaffold_1195-snap-gene-0.23	scaffold_1195:17973-21074:-	no_hit	no_ipr	no_go
IR64	maker-scaffold_655-pred_gff_Fgenesh-gene-0.20	scaffold_655:164734-168264:+	Os08g0543500 [Oryza sativa Japonica Group]:gi|115477611|ref|NP_001062401.1|:0.0	IPR000767=Disease resistance protein ; IPR001611=Leucine-rich repeat ; IPR002182=NB-ARC ; IPR027417=P-loop containing nucleoside triphosphate hydrolase	GO:0005515=molecular_function:protein binding ; GO:0006952=biological_process:defense response ; GO:0043531=molecular_function:ADP binding
IR64	maker-scaffold_600-pred_gff_Fgenesh-gene-0.2	scaffold_600:106727-107191:-	Os07g0218200 [Oryza sativa Japonica Group]:gi|297725477|ref|NP_001175102.1|:0.0	no_ipr	no_go
IR64	snap-scaffold_1164-processed-gene-0.16	scaffold_1164:59857-61029:+	no_hit	no_ipr	no_go
IR64	maker-scaffold_1164-pred_gff_Fgenesh-gene-0.6	scaffold_1164:51888-53162:-	Os10g0116800 [Oryza sativa Japonica Group]:gi|115480922|ref|NP_001064054.1|:0.0	IPR000719=Protein kinase domain ; IPR002290=Serine/threonine- /dual specificity protein kinase, catalytic domain ; IPR008271=Serine/threonine-protein kinase, active site ; IPR011009=Protein kinase-like domain ; IPR013320=Concanavalin A-like lectin/glucanase, subgroup ; IPR017441=Protein kinase, ATP binding site	GO:0004672=molecular_function:protein kinase activity ; GO:0004674=molecular_function:protein serine/threonine kinase activity ; GO:0005524=molecular_function:ATP binding ; GO:0006468=biological_process:protein phosphorylation ; GO:0016772=molecular_function:transferase activity, transferring phosphorus-containing groups
IR64	maker-scaffold_141-pred_gff_Fgenesh-gene-0.11	scaffold_141:87395-87925:-	no_hit	no_ipr	no_go
IR64	maker-scaffold_141-snap-gene-0.30	scaffold_141:1164-6277:-	Os02g0144200 [Oryza sativa Japonica Group]:gi|297720873|ref|NP_001172799.1|:1e-91	IPR012871=Protein of unknown function DUF1677, Oryza sativa	no_go
IR64	maker-scaffold_350-pred_gff_Fgenesh-gene-0.3	scaffold_350:32213-37319:+	Os01g0297200 [Oryza sativa Japonica Group]:gi|115436100|ref|NP_001042808.1|:0.0	IPR000767=Disease resistance protein ; IPR002182=NB-ARC ; IPR027417=P-loop containing nucleoside triphosphate hydrolase	GO:0006952=biological_process:defense response ; GO:0043531=molecular_function:ADP binding
IR64	maker-scaffold_350-snap-gene-0.21	scaffold_350:41522-44115:+	Os09g0474400 [Oryza sativa Japonica Group]:gi|297727039|ref|NP_001175883.1|:1e-15	no_ipr	no_go
IR64	maker-scaffold_350-pred_gff_Fgenesh-gene-0.5	scaffold_350:44728-49166:-	Os05g0539300 [Oryza sativa Japonica Group]:gi|297724281|ref|NP_001174504.1|:3e-136	IPR007658=Protein of unknown function DUF594 ; IPR025315=Domain of unknown function DUF4220	no_go
IR64	maker-scaffold_350-pred_gff_Fgenesh-gene-0.0	scaffold_350:3414-7330:-	uncharacterized protein LOC100280070 precursor [Zea mays]:gi|226506870|ref|NP_001146482.1|:0.0	no_ipr	no_go
IR64	maker-scaffold_350-snap-gene-0.23	scaffold_350:15315-15864:-	no_hit	no_ipr	no_go
IR64	maker-scaffold_79-pred_gff_Fgenesh-gene-3.1	scaffold_79:320875-327254:-	Os09g0348300 [Oryza sativa Japonica Group]:gi|297726857|ref|NP_001175792.1|:0.0	IPR000719=Protein kinase domain ; IPR001245=Serine-threonine/tyrosine-protein kinase catalytic domain ; IPR011009=Protein kinase-like domain ; IPR013320=Concanavalin A-like lectin/glucanase, subgroup ; IPR024788=Malectin-like carbohydrate-binding domain	GO:0004672=molecular_function:protein kinase activity ; GO:0005524=molecular_function:ATP binding ; GO:0006468=biological_process:protein phosphorylation ; GO:0016772=molecular_function:transferase activity, transferring phosphorus-containing groups
IR64	maker-scaffold_79-snap-gene-2.26	scaffold_79:228995-229844:+	no_hit	no_ipr	no_go
IR64	maker-scaffold_79-snap-gene-2.29	scaffold_79:256853-265791:-	PREDICTED: uncharacterized protein LOC100823344 [Brachypodium distachyon]:gi|357120520|ref|XP_003561975.1|:0.0	IPR000719=Protein kinase domain ; IPR001245=Serine-threonine/tyrosine-protein kinase catalytic domain ; IPR002290=Serine/threonine- /dual specificity protein kinase, catalytic domain ; IPR008271=Serine/threonine-protein kinase, active site ; IPR011009=Protein kinase-like domain ; IPR013320=Concanavalin A-like lectin/glucanase, subgroup ; IPR017441=Protein kinase, ATP binding site ; IPR024788=Male…	GO:0004672=molecular_function:protein kinase activity ; GO:0004674=molecular_function:protein serine/threonine kinase activity ; GO:0005524=molecular_function:ATP binding ; GO:0006468=biological_process:protein phosphorylation ; GO:0016772=molecular_function:transferase activity, transferring phosphorus-containing groups
IR64	maker-scaffold_79-pred_gff_Fgenesh-gene-2.6	scaffold_79:280622-288455:-	PREDICTED: putative dihydroflavonol-4-reductase-like [Brachypodium distachyon]:gi|357113722|ref|XP_003558650.1|:0.0	IPR000719=Protein kinase domain ; IPR001245=Serine-threonine/tyrosine-protein kinase catalytic domain ; IPR002290=Serine/threonine- /dual specificity protein kinase, catalytic domain ; IPR008271=Serine/threonine-protein kinase, active site ; IPR011009=Protein kinase-like domain ; IPR013320=Concanavalin A-like lectin/glucanase, subgroup ; IPR017441=Protein kinase, ATP binding site ; IPR024788=Male…	GO:0004672=molecular_function:protein kinase activity ; GO:0004674=molecular_function:protein serine/threonine kinase activity ; GO:0005524=molecular_function:ATP binding ; GO:0006468=biological_process:protein phosphorylation ; GO:0016772=molecular_function:transferase activity, transferring phosphorus-containing groups
IR64	maker-scaffold_79-snap-gene-1.16	scaffold_79:86853-114298:+	Os09g0351700 [Oryza sativa Japonica Group]:gi|115478725|ref|NP_001062956.1|:0.0	IPR000719=Protein kinase domain ; IPR001245=Serine-threonine/tyrosine-protein kinase catalytic domain ; IPR002290=Serine/threonine- /dual specificity protein kinase, catalytic domain ; IPR008271=Serine/threonine-protein kinase, active site ; IPR011009=Protein kinase-like domain ; IPR013320=Concanavalin A-like lectin/glucanase, subgroup ; IPR017441=Protein kinase, ATP binding site ; IPR024788=Male…	GO:0004672=molecular_function:protein kinase activity ; GO:0004674=molecular_function:protein serine/threonine kinase activity ; GO:0005524=molecular_function:ATP binding ; GO:0006468=biological_process:protein phosphorylation ; GO:0016772=molecular_function:transferase activity, transferring phosphorus-containing groups
IR64	maker-scaffold_79-pred_gff_Fgenesh-gene-1.2	scaffold_79:116226-116639:-	no_hit	no_ipr	no_go
IR64	maker-scaffold_454-snap-gene-1.49	scaffold_454:184348-184676:+	no_hit	no_ipr	no_go
IR64	snap-scaffold_514-processed-gene-1.30	scaffold_514:188853-189224:+	no_hit	no_ipr	no_go
IR64	snap-scaffold_514-processed-gene-1.27	scaffold_514:133169-133522:+	no_hit	no_ipr	no_go
IR64	maker-scaffold_514-snap-gene-1.60	scaffold_514:183066-183471:-	no_hit	no_ipr	no_go
IR64	maker-scaffold_514-snap-gene-1.55	scaffold_514:131905-133550:-	hypothetical protein SORBIDRAFT_05g026610 [Sorghum bicolor]:gi|242071971|ref|XP_002451262.1|:4e-32	IPR001128=Cytochrome P450	GO:0005506=molecular_function:iron ion binding ; GO:0016705=molecular_function:oxidoreductase activity, acting on paired donors, with incorporation or reduction of molecular oxygen ; GO:0020037=molecular_function:heme binding ; GO:0055114=biological_process:oxidation-reduction process
IR64	maker-scaffold_70-snap-gene-0.21	scaffold_70:29834-37900:-	hypothetical protein SORBIDRAFT_03g036460 [Sorghum bicolor]:gi|242058905|ref|XP_002458598.1|:7e-16	no_ipr	no_go
IR64	snap-scaffold_233-processed-gene-1.16	scaffold_233:151306-151662:+	no_hit	no_ipr	no_go
IR64	snap-scaffold_767-processed-gene-0.17	scaffold_767:34632-35195:+	no_hit	no_ipr	no_go
IR64	snap-scaffold_486-processed-gene-0.16	scaffold_486:32322-32549:-	no_hit	no_ipr	no_go
IR64	maker-scaffold_970-snap-gene-0.9	scaffold_970:24541-26795:+	hypothetical protein SORBIDRAFT_01g013860 [Sorghum bicolor]:gi|242033595|ref|XP_002464192.1|:0.0	IPR000719=Protein kinase domain ; IPR001480=Bulb-type lectin domain ; IPR002290=Serine/threonine- /dual specificity protein kinase, catalytic domain ; IPR003609=Apple-like ; IPR008271=Serine/threonine-protein kinase, active site ; IPR011009=Protein kinase-like domain ; IPR013227=PAN-2 domain ; IPR013320=Concanavalin A-like lectin/glucanase, subgroup ; IPR017441=Protein kinase, ATP binding site	GO:0004672=molecular_function:protein kinase activity ; GO:0004674=molecular_function:protein serine/threonine kinase activity ; GO:0005524=molecular_function:ATP binding ; GO:0006468=biological_process:protein phosphorylation ; GO:0016772=molecular_function:transferase activity, transferring phosphorus-containing groups
IR64	maker-scaffold_1113-pred_gff_Fgenesh-gene-0.2	scaffold_1113:33027-35453:+	PREDICTED: uncharacterized protein LOC100836057 [Brachypodium distachyon]:gi|357151878|ref|XP_003575936.1|:1e-122	IPR007658=Protein of unknown function DUF594 ; IPR025315=Domain of unknown function DUF4220	no_go
IR64	maker-scaffold_1113-snap-gene-0.18	scaffold_1113:3233-6052:-	Os10g0450400 [Oryza sativa Japonica Group]:gi|115482268|ref|NP_001064727.1|:0.0	IPR007658=Protein of unknown function DUF594 ; IPR025315=Domain of unknown function DUF4220	no_go
IR64	maker-scaffold_545-pred_gff_Fgenesh-gene-0.5	scaffold_545:70840-73990:-	Os10g0472900 [Oryza sativa Japonica Group]:gi|115482476|ref|NP_001064831.1|:0.0	IPR000767=Disease resistance protein ; IPR002182=NB-ARC ; IPR027417=P-loop containing nucleoside triphosphate hydrolase	GO:0006952=biological_process:defense response ; GO:0043531=molecular_function:ADP binding
IR64	maker-scaffold_545-snap-gene-0.25	scaffold_545:82906-84489:-	Os10g0351414 [Oryza sativa Japonica Group]:gi|297727473|ref|NP_001176100.1|:7e-19	IPR012337=Ribonuclease H-like domain	GO:0003676=molecular_function:nucleic acid binding
IR64	maker-scaffold_545-snap-gene-1.39	scaffold_545:85154-95175:+	Os03g0666200 [Oryza sativa Japonica Group]:gi|115454489|ref|NP_001050845.1|:4e-45	no_ipr	no_go
IR64	maker-scaffold_1717-pred_gff_Fgenesh-gene-0.0	scaffold_1717:17177-19438:-	PREDICTED: uncharacterized protein LOC101754049 [Setaria italica]:gi|514811871|ref|XP_004980730.1|:3e-164	IPR007658=Protein of unknown function DUF594 ; IPR025315=Domain of unknown function DUF4220	no_go
IR64	maker-scaffold_2729-snap-gene-0.0	scaffold_2729:51-911:+	ribosomal protein large subunit 2 [Oryza rufipogon]:gi|289065067|ref|YP_003433878.1|:5e-143	IPR002171=Ribosomal protein L2 ; IPR012340=Nucleic acid-binding, OB-fold ; IPR022666=Ribosomal Proteins L2, RNA binding domain	GO:0003735=molecular_function:structural constituent of ribosome ; GO:0005622=cellular_component:intracellular ; GO:0005840=cellular_component:ribosome ; GO:0006412=biological_process:translation
IR64	snap-scaffold_460-processed-gene-1.67	scaffold_460:231690-232316:-	Os03g0416200 [Oryza sativa Japonica Group]:gi|115453531|ref|NP_001050366.1|:4e-22	IPR006918=COBRA, plant	GO:0010215=biological_process:cellulose microfibril organization ; GO:0016049=biological_process:cell growth ; GO:0031225=cellular_component:anchored component of membrane
IR64	maker-scaffold_353-snap-gene-0.21	scaffold_353:3696-5721:-	no_hit	no_ipr	no_go
IR64	maker-scaffold_374-pred_gff_Fgenesh-gene-1.12	scaffold_374:256382-256970:+	no_hit	no_ipr	no_go
IR64	snap-scaffold_374-processed-gene-1.40	scaffold_374:253340-256876:-	no_hit	no_ipr	no_go
IR64	maker-scaffold_283-pred_gff_Fgenesh-gene-0.0	scaffold_283:4508-6925:+	PREDICTED: G-type lectin S-receptor-like serine/threonine-protein kinase RLK1-like [Setaria italica]:gi|514765932|ref|XP_004965874.1|:0.0	IPR000719=Protein kinase domain ; IPR000858=S-locus glycoprotein ; IPR001480=Bulb-type lectin domain ; IPR002290=Serine/threonine- /dual specificity protein kinase, catalytic domain ; IPR008271=Serine/threonine-protein kinase, active site ; IPR011009=Protein kinase-like domain ; IPR013320=Concanavalin A-like lectin/glucanase, subgroup ; IPR017441=Protein kinase, ATP binding site	GO:0004672=molecular_function:protein kinase activity ; GO:0004674=molecular_function:protein serine/threonine kinase activity ; GO:0005524=molecular_function:ATP binding ; GO:0006468=biological_process:protein phosphorylation ; GO:0016772=molecular_function:transferase activity, transferring phosphorus-containing groups ; GO:0048544=biological_process:recognition of pollen
IR64	snap-scaffold_283-processed-gene-0.11	scaffold_283:14979-15492:+	Os12g0506100 [Oryza sativa Japonica Group]:gi|297729207|ref|NP_001176967.1|:2e-13	no_ipr	no_go
IR64	snap-scaffold_283-processed-gene-0.21	scaffold_283:2656-3066:-	no_hit	no_ipr	no_go
IR64	maker-scaffold_2012-snap-gene-0.9	scaffold_2012:3116-5242:+	Os01g0111100 [Oryza sativa Japonica Group]:gi|297595923|ref|NP_001041801.2|:2e-26	IPR002130=Cyclophilin-like peptidyl-prolyl cis-trans isomerase domain	GO:0003755=molecular_function:peptidyl-prolyl cis-trans isomerase activity ; GO:0006457=biological_process:protein folding
IR64	snap-scaffold_187-processed-gene-1.25	scaffold_187:136563-136904:+	no_hit	no_ipr	no_go
IR64	maker-scaffold_187-pred_gff_Fgenesh-gene-1.5	scaffold_187:133204-136772:-	PREDICTED: uncharacterized protein LOC100845476 [Brachypodium distachyon]:gi|357128711|ref|XP_003566013.1|:4e-15	IPR000719=Protein kinase domain ; IPR011009=Protein kinase-like domain	GO:0004672=molecular_function:protein kinase activity ; GO:0005524=molecular_function:ATP binding ; GO:0006468=biological_process:protein phosphorylation ; GO:0016772=molecular_function:transferase activity, transferring phosphorus-containing groups
IR64	maker-scaffold_187-snap-gene-1.50	scaffold_187:108060-118978:-	Os01g0967800 [Oryza sativa Japonica Group]:gi|297598396|ref|NP_001045512.2|:0.0	no_ipr	no_go
IR64	maker-scaffold_187-snap-gene-1.51	scaffold_187:126344-130181:-	Os01g0967600 [Oryza sativa Japonica Group]:gi|115442461|ref|NP_001045510.1|:5e-138	IPR011009=Protein kinase-like domain	GO:0016772=molecular_function:transferase activity, transferring phosphorus-containing groups
IR64	maker-scaffold_246-snap-gene-0.20	scaffold_246:81811-86681:+	no_hit	no_ipr	no_go
IR64	maker-scaffold_246-snap-gene-2.63	scaffold_246:284072-291893:+	Os06g0279900 [Oryza sativa Japonica Group]:gi|115467580|ref|NP_001057389.1|:0.0	IPR000767=Disease resistance protein ; IPR002182=NB-ARC ; IPR003593=AAA+ ATPase domain ; IPR027417=P-loop containing nucleoside triphosphate hydrolase	GO:0000166=molecular_function:nucleotide binding ; GO:0006952=biological_process:defense response ; GO:0017111=molecular_function:nucleoside-triphosphatase activity ; GO:0043531=molecular_function:ADP binding
IR64	maker-scaffold_246-snap-gene-2.66	scaffold_246:322420-334965:+	hypothetical protein SORBIDRAFT_05g017250 [Sorghum bicolor]:gi|242070975|ref|XP_002450764.1|:0.0	IPR000767=Disease resistance protein ; IPR001229=Mannose-binding lectin ; IPR002182=NB-ARC ; IPR003593=AAA+ ATPase domain ; IPR027417=P-loop containing nucleoside triphosphate hydrolase	GO:0000166=molecular_function:nucleotide binding ; GO:0006952=biological_process:defense response ; GO:0017111=molecular_function:nucleoside-triphosphatase activity ; GO:0043531=molecular_function:ADP binding
IR64	snap-scaffold_246-processed-gene-2.45	scaffold_246:314687-315142:-	no_hit	no_ipr	no_go
IR64	maker-scaffold_246-snap-gene-2.64	scaffold_246:301998-303313:+	Os11g0668000 [Oryza sativa Japonica Group]:gi|297612345|ref|NP_001068424.2|:2e-39	no_ipr	no_go
IR64	maker-scaffold_918-snap-gene-0.48	scaffold_918:79210-85439:-	hypothetical protein SORBIDRAFT_08g002056, partial [Sorghum bicolor]:gi|242082690|ref|XP_002441770.1|:0.0	IPR000767=Disease resistance protein ; IPR002182=NB-ARC ; IPR027417=P-loop containing nucleoside triphosphate hydrolase	GO:0006952=biological_process:defense response ; GO:0043531=molecular_function:ADP binding
IR64	maker-scaffold_918-snap-gene-0.49	scaffold_918:91340-91922:-	no_hit	no_ipr	no_go
IR64	snap-scaffold_372-processed-gene-0.15	scaffold_372:17738-18273:-	no_hit	no_ipr	no_go
IR64	snap-scaffold_35-processed-gene-5.14	scaffold_35:565619-568799:+	no_hit	no_ipr	no_go
IR64	snap-scaffold_33-processed-gene-4.11	scaffold_33:469120-469374:+	no_hit	no_ipr	no_go
IR64	snap-scaffold_33-processed-gene-4.9	scaffold_33:425811-426309:+	no_hit	no_ipr	no_go
IR64	maker-scaffold_1333-pred_gff_Fgenesh-gene-0.0	scaffold_1333:8604-8867:-	Os07g0532800 [Oryza sativa Japonica Group]:gi|115472515|ref|NP_001059856.1|:0.0	no_ipr	no_go
IR64	maker-scaffold_1333-snap-gene-0.29	scaffold_1333:8064-8590:-	no_hit	no_ipr	no_go
IR64	maker-scaffold_550-pred_gff_Fgenesh-gene-0.2	scaffold_550:24959-25432:-	Os07g0183200 [Oryza sativa Japonica Group]:gi|115470909|ref|NP_001059053.1|:0.0	IPR025265=WPP domain	no_go
IR64	maker-scaffold_550-snap-gene-0.20	scaffold_550:172-4708:-	Os04g0121300 [Oryza sativa Japonica Group]:gi|297602085|ref|NP_001052072.2|:2e-91	IPR000209=Peptidase S8/S53 domain ; IPR015500=Peptidase S8, subtilisin-related	GO:0004252=molecular_function:serine-type endopeptidase activity ; GO:0006508=biological_process:proteolysis
IR64	snap-scaffold_654-processed-gene-0.19	scaffold_654:73768-76168:+	no_hit	no_ipr	no_go
IR64	maker-scaffold_654-snap-gene-0.44	scaffold_654:30488-31434:-	no_hit	no_ipr	no_go
IR64	maker-scaffold_654-snap-gene-0.45	scaffold_654:42597-47875:-	Os01g0364400 [Oryza sativa Japonica Group]:gi|297719955|ref|NP_001172339.1|:1e-42	no_ipr	no_go
IR64	maker-scaffold_654-snap-gene-0.43	scaffold_654:30032-30448:-	no_hit	no_ipr	no_go
IR64	maker-scaffold_642-snap-gene-0.44	scaffold_642:131486-136417:-	PREDICTED: probable LRR receptor-like serine/threonine-protein kinase At4g36180-like [Solanum tuberosum]:gi|565341767|ref|XP_006338042.1|:4e-68	IPR001611=Leucine-rich repeat ; IPR003591=Leucine-rich repeat, typical subtype	GO:0005515=molecular_function:protein binding
IR64	maker-scaffold_1857-snap-gene-0.5	scaffold_1857:3323-6253:-	no_hit	no_ipr	no_go
IR64	maker-scaffold_153-snap-gene-2.33	scaffold_153:242111-247233:+	no_hit	no_ipr	no_go
IR64	snap-scaffold_153-processed-gene-2.12	scaffold_153:195120-195754:+	hypothetical protein SORBIDRAFT_01g046340 [Sorghum bicolor]:gi|242036841|ref|XP_002465815.1|:2e-28	IPR025558=Domain of unknown function DUF4283	no_go
IR64	maker-scaffold_275-pred_gff_Fgenesh-gene-0.1	scaffold_275:72792-73112:+	Os05g0366600 [Oryza sativa Japonica Group]:gi|115463463|ref|NP_001055331.1|:0.0	no_ipr	no_go
IR64	snap-scaffold_275-processed-gene-0.4	scaffold_275:32189-32689:+	no_hit	no_ipr	no_go
IR64	maker-scaffold_275-pred_gff_Fgenesh-gene-2.3	scaffold_275:263765-264649:-	no_hit	no_ipr	no_go
IR64	maker-scaffold_437-pred_gff_Fgenesh-gene-0.9	scaffold_437:87239-88438:-	Os06g0363701 [Oryza sativa Japonica Group]:gi|297724839|ref|NP_001174783.1|:4e-42	no_ipr	no_go
IR64	snap-scaffold_437-processed-gene-0.26	scaffold_437:87041-87238:-	no_hit	no_ipr	no_go
IR64	maker-scaffold_437-pred_gff_Fgenesh-gene-1.5	scaffold_437:140316-140927:-	PREDICTED: uncharacterized protein At3g06530-like isoform X2 [Setaria italica]:gi|514803067|ref|XP_004976424.1|:0.0	no_ipr	no_go
IR64	maker-scaffold_437-pred_gff_Fgenesh-gene-1.4	scaffold_437:136210-139113:-	PREDICTED: putative kinase-like protein TMKL1-like [Brachypodium distachyon]:gi|357165115|ref|XP_003580275.1|:0.0	IPR000767=Disease resistance protein ; IPR002182=NB-ARC ; IPR027417=P-loop containing nucleoside triphosphate hydrolase	GO:0006952=biological_process:defense response ; GO:0043531=molecular_function:ADP binding
IR64	maker-scaffold_823-snap-gene-0.25	scaffold_823:93071-93595:+	no_hit	no_ipr	no_go
IR64	snap-scaffold_295-processed-gene-2.24	scaffold_295:294170-296002:+	Os02g0254550 [Oryza sativa Japonica Group]:gi|297721037|ref|NP_001172881.1|:6e-62	IPR008906=HAT dimerisation domain, C-terminal ; IPR012337=Ribonuclease H-like domain ; IPR025525=Domain of unknown function DUF4413	GO:0003676=molecular_function:nucleic acid binding ; GO:0046983=molecular_function:protein dimerization activity
IR64	maker-scaffold_295-snap-gene-2.48	scaffold_295:302835-303659:-	no_hit	no_ipr	no_go
IR64	maker-scaffold_295-snap-gene-2.47	scaffold_295:255048-256940:-	Os08g0180400 [Oryza sativa Japonica Group]:gi|297726101|ref|NP_001175414.1|:8e-33	IPR003656=Zinc finger, BED-type predicted ; IPR008906=HAT dimerisation domain, C-terminal ; IPR012337=Ribonuclease H-like domain ; IPR025525=Domain of unknown function DUF4413	GO:0003676=molecular_function:nucleic acid binding ; GO:0003677=molecular_function:DNA binding ; GO:0046983=molecular_function:protein dimerization activity
IR64	maker-scaffold_26-snap-gene-5.38	scaffold_26:490743-493948:-	conserved hypothetical protein [Ricinus communis]:gi|255551507|ref|XP_002516799.1|:1e-50	IPR011989=Armadillo-like helical ; IPR016024=Armadillo-type fold	GO:0005488=molecular_function:binding
IR64	maker-scaffold_601-snap-gene-0.30	scaffold_601:77319-91986:+	PREDICTED: disease resistance protein RPM1-like [Brachypodium distachyon]:gi|357161809|ref|XP_003579210.1|:0.0	IPR000767=Disease resistance protein ; IPR002182=NB-ARC ; IPR003593=AAA+ ATPase domain ; IPR027417=P-loop containing nucleoside triphosphate hydrolase	GO:0000166=molecular_function:nucleotide binding ; GO:0006952=biological_process:defense response ; GO:0017111=molecular_function:nucleoside-triphosphatase activity ; GO:0043531=molecular_function:ADP binding
IR64	maker-scaffold_601-pred_gff_Fgenesh-gene-0.11	scaffold_601:186401-188185:-	Os05g0350600 [Oryza sativa Japonica Group]:gi|115463351|ref|NP_001055275.1|:7e-155	IPR002182=NB-ARC ; IPR027417=P-loop containing nucleoside triphosphate hydrolase	GO:0043531=molecular_function:ADP binding
IR64	maker-scaffold_1977-snap-gene-0.3	scaffold_1977:9697-10035:-	uncharacterized protein LOC100274230 [Zea mays]:gi|226491139|ref|NP_001142073.1|:2e-12	IPR003657=DNA-binding WRKY	GO:0003700=molecular_function:sequence-specific DNA binding transcription factor activity ; GO:0006355=biological_process:regulation of transcription, DNA-templated ; GO:0043565=molecular_function:sequence-specific DNA binding
IR64	maker-scaffold_699-pred_gff_Fgenesh-gene-0.0	scaffold_699:1139-1750:-	hypothetical protein SORBIDRAFT_01g046340 [Sorghum bicolor]:gi|242036841|ref|XP_002465815.1|:4e-38	IPR025558=Domain of unknown function DUF4283	no_go
IR64	maker-scaffold_408-pred_gff_Fgenesh-gene-0.1	scaffold_408:19855-24694:+	hypothetical protein [Zea mays]:gi|226497950|ref|NP_001146198.1|:0.0	IPR000767=Disease resistance protein ; IPR002182=NB-ARC ; IPR027417=P-loop containing nucleoside triphosphate hydrolase	GO:0006952=biological_process:defense response ; GO:0043531=molecular_function:ADP binding
IR64	maker-scaffold_408-pred_gff_Fgenesh-gene-0.0	scaffold_408:5641-10207:+	PREDICTED: putative disease resistance protein RGA4-like [Brachypodium distachyon]:gi|357139645|ref|XP_003571391.1|:0.0	IPR000767=Disease resistance protein ; IPR002182=NB-ARC ; IPR027417=P-loop containing nucleoside triphosphate hydrolase	GO:0006952=biological_process:defense response ; GO:0043531=molecular_function:ADP binding
IR64	snap-scaffold_408-processed-gene-0.20	scaffold_408:17720-18458:-	PREDICTED: probable serine/threonine-protein kinase At1g54610-like [Brachypodium distachyon]:gi|357121567|ref|XP_003562490.1|:8e-13	no_ipr	no_go
IR64	maker-scaffold_691-pred_gff_Fgenesh-gene-0.1	scaffold_691:8807-11860:+	Os11g0560000 [Oryza sativa Japonica Group]:gi|297612035|ref|NP_001068102.2|:0.0	IPR000767=Disease resistance protein ; IPR002182=NB-ARC ; IPR027417=P-loop containing nucleoside triphosphate hydrolase	GO:0006952=biological_process:defense response ; GO:0043531=molecular_function:ADP binding
IR64	snap-scaffold_691-processed-gene-0.34	scaffold_691:39339-39578:-	no_hit	no_ipr	no_go
IR64	maker-scaffold_311-pred_gff_Fgenesh-gene-2.0	scaffold_311:202822-205957:+	Os04g0341500 [Oryza sativa Japonica Group]:gi|297723033|ref|NP_001173880.1|:0.0	IPR000767=Disease resistance protein ; IPR002182=NB-ARC ; IPR003593=AAA+ ATPase domain ; IPR027417=P-loop containing nucleoside triphosphate hydrolase	GO:0000166=molecular_function:nucleotide binding ; GO:0006952=biological_process:defense response ; GO:0017111=molecular_function:nucleoside-triphosphatase activity ; GO:0043531=molecular_function:ADP binding
IR64	maker-scaffold_311-snap-gene-2.53	scaffold_311:172602-186783:+	PREDICTED: putative disease resistance RPP13-like protein 3-like isoform X1 [Setaria italica]:gi|514774424|ref|XP_004967978.1|:0.0	IPR000767=Disease resistance protein ; IPR002182=NB-ARC ; IPR003593=AAA+ ATPase domain ; IPR027417=P-loop containing nucleoside triphosphate hydrolase	GO:0000166=molecular_function:nucleotide binding ; GO:0006952=biological_process:defense response ; GO:0017111=molecular_function:nucleoside-triphosphatase activity ; GO:0043531=molecular_function:ADP binding
IR64	maker-scaffold_311-pred_gff_Fgenesh-gene-2.16	scaffold_311:196864-197064:-	Os10g0402400 [Oryza sativa Japonica Group]:gi|115481916|ref|NP_001064551.1|:3e-25	IPR023213=Chloramphenicol acetyltransferase-like domain	no_go
IR64	maker-scaffold_1287-snap-gene-0.22	scaffold_1287:13995-16160:-	PREDICTED: uncharacterized protein LOC101768196 isoform X1 [Setaria italica]:gi|514800058|ref|XP_004974963.1|:0.0	IPR007658=Protein of unknown function DUF594 ; IPR025315=Domain of unknown function DUF4220	no_go
IR64	maker-scaffold_567-pred_gff_Fgenesh-gene-0.18	scaffold_567:138743-140812:+	Os10g0144000 [Oryza sativa Japonica Group]:gi|115481118|ref|NP_001064152.1|:0.0	IPR007658=Protein of unknown function DUF594 ; IPR025315=Domain of unknown function DUF4220	no_go
IR64	snap-scaffold_567-processed-gene-0.56	scaffold_567:136116-136466:-	no_hit	no_ipr	no_go
IR64	snap-scaffold_567-processed-gene-0.57	scaffold_567:136491-136749:-	no_hit	no_ipr	no_go
IR64	maker-scaffold_664-snap-gene-0.39	scaffold_664:53078-53956:-	Os08g0430200 [Oryza sativa Japonica Group]:gi|115476516|ref|NP_001061854.1|:0.0	IPR000719=Protein kinase domain ; IPR008271=Serine/threonine-protein kinase, active site ; IPR011009=Protein kinase-like domain	GO:0004672=molecular_function:protein kinase activity ; GO:0004674=molecular_function:protein serine/threonine kinase activity ; GO:0005524=molecular_function:ATP binding ; GO:0006468=biological_process:protein phosphorylation ; GO:0016772=molecular_function:transferase activity, transferring phosphorus-containing groups
IR64	maker-scaffold_108-snap-gene-1.23	scaffold_108:114146-115124:-	Os09g0287000 [Oryza sativa Japonica Group]:gi|115478374|ref|NP_001062782.1|:3e-43	IPR001471=AP2/ERF domain ; IPR016177=DNA-binding domain	GO:0003677=molecular_function:DNA binding ; GO:0003700=molecular_function:sequence-specific DNA binding transcription factor activity ; GO:0006355=biological_process:regulation of transcription, DNA-templated
IR64	maker-scaffold_479-pred_gff_Fgenesh-gene-1.10	scaffold_479:184722-190605:+	PREDICTED: probable L-type lectin-domain containing receptor kinase S.7-like [Setaria italica]:gi|514758692|ref|XP_004964100.1|:2e-74	IPR000719=Protein kinase domain ; IPR001245=Serine-threonine/tyrosine-protein kinase catalytic domain ; IPR011009=Protein kinase-like domain ; IPR017441=Protein kinase, ATP binding site	GO:0004672=molecular_function:protein kinase activity ; GO:0005524=molecular_function:ATP binding ; GO:0006468=biological_process:protein phosphorylation ; GO:0016772=molecular_function:transferase activity, transferring phosphorus-containing groups
IR64	maker-scaffold_479-pred_gff_Fgenesh-gene-1.11	scaffold_479:194279-198520:-	PREDICTED: disease resistance protein RPM1-like [Setaria italica]:gi|514758688|ref|XP_004964099.1|:0.0	IPR000767=Disease resistance protein ; IPR002182=NB-ARC ; IPR027417=P-loop containing nucleoside triphosphate hydrolase	GO:0006952=biological_process:defense response ; GO:0043531=molecular_function:ADP binding
IR64	maker-scaffold_818-snap-gene-0.45	scaffold_818:95723-96152:-	no_hit	no_ipr	no_go
IR64	maker-scaffold_818-snap-gene-0.46	scaffold_818:96413-96827:-	no_hit	no_ipr	no_go
IR64	maker-scaffold_818-snap-gene-0.44	scaffold_818:93848-94260:-	no_hit	no_ipr	no_go
IR64	maker-scaffold_287-snap-gene-1.21	scaffold_287:169702-173617:+	Os03g0128700 [Oryza sativa Japonica Group]:gi|115450483|ref|NP_001048842.1|:2e-14	no_ipr	no_go
IR64	snap-scaffold_287-processed-gene-1.15	scaffold_287:169112-169778:-	no_hit	no_ipr	no_go
IR64	maker-scaffold_287-snap-gene-2.28	scaffold_287:209381-211826:+	PREDICTED: uncharacterized protein LOC101758766 [Setaria italica]:gi|514754987|ref|XP_004963171.1|:9e-69	IPR016024=Armadillo-type fold	GO:0005488=molecular_function:binding
IR64	snap-scaffold_287-processed-gene-2.11	scaffold_287:204697-205014:+	PREDICTED: uncharacterized protein LOC101758766 [Setaria italica]:gi|514754987|ref|XP_004963171.1|:1e-13	no_ipr	no_go
IR64	maker-scaffold_686-pred_gff_Fgenesh-gene-0.3	scaffold_686:61288-61581:+	Os03g0104400 [Oryza sativa Japonica Group]:gi|115450147|ref|NP_001048674.1|:0.0	no_ipr	no_go
IR64	snap-scaffold_686-processed-gene-0.18	scaffold_686:78536-78843:+	Heat shock protein [Medicago truncatula]:gi|357495169|ref|XP_003617873.1|:1e-10	IPR003594=Histidine kinase-like ATPase, ATP-binding domain	GO:0005524=molecular_function:ATP binding
IR64	snap-scaffold_12-processed-gene-4.14	scaffold_12:460781-461871:+	no_hit	no_ipr	no_go
IR64	maker-scaffold_12-snap-gene-4.24	scaffold_12:466640-486065:+	no_hit	IPR001574=Ribosome-inactivating protein	GO:0017148=biological_process:negative regulation of translation ; GO:0030598=molecular_function:rRNA N-glycosylase activity
IR64	maker-scaffold_12-pred_gff_Fgenesh-gene-4.7	scaffold_12:397020-399476:-	Os07g0486400 [Oryza sativa Japonica Group]:gi|297725677|ref|NP_001175202.1|:5e-82	no_ipr	no_go
IR64	maker-scaffold_12-snap-gene-4.26	scaffold_12:404601-405036:-	PREDICTED: uncharacterized protein LOC101779224 [Setaria italica]:gi|514778825|ref|XP_004969196.1|:5e-12	no_ipr	no_go
IR64	maker-scaffold_12-pred_gff_Fgenesh-gene-7.5	scaffold_12:761824-762792:+	Os01g0617500 [Oryza sativa Japonica Group]:gi|115438604|ref|NP_001043582.1|:0.0	no_ipr	no_go
IR64	maker-scaffold_12-snap-gene-7.31	scaffold_12:751304-763025:-	hypothetical protein SORBIDRAFT_10g010910 [Sorghum bicolor]:gi|242092834|ref|XP_002436907.1|:6e-176	IPR002110=Ankyrin repeat ; IPR020683=Ankyrin repeat-containing domain ; IPR026961=PGG domain ; IPR027001=Caskin/Ankyrin repeat-containing protein ; IPR027002=Ankyrin repeat-containing protein At2g01680	GO:0005515=molecular_function:protein binding
IR64	maker-scaffold_12-pred_gff_Fgenesh-gene-1.13	scaffold_12:179861-181030:+	Os01g0626300 [Oryza sativa Japonica Group]:gi|115438695|ref|NP_001043627.1|:1e-50	no_ipr	no_go
IR64	snap-scaffold_12-processed-gene-5.13	scaffold_12:534392-534619:+	Os03g0839400 [Oryza sativa Japonica Group]:gi|115456485|ref|NP_001051843.1|:2e-29	no_ipr	no_go
IR64	maker-scaffold_325-snap-gene-0.33	scaffold_325:7801-8527:-	no_hit	no_ipr	no_go
IR64	maker-scaffold_217-snap-gene-2.70	scaffold_217:280934-298475:+	Os08g0539700 [Oryza sativa Japonica Group]:gi|115477567|ref|NP_001062379.1|:0.0	IPR000767=Disease resistance protein ; IPR002182=NB-ARC ; IPR027417=P-loop containing nucleoside triphosphate hydrolase	GO:0006952=biological_process:defense response ; GO:0043531=molecular_function:ADP binding
IR64	maker-scaffold_77-snap-gene-0.30	scaffold_77:35967-36305:+	Os03g0813700 [Oryza sativa Japonica Group]:gi|297722641|ref|NP_001173684.1|:1e-67	IPR004158=Protein of unknown function DUF247, plant	no_go
IR64	maker-scaffold_77-snap-gene-0.33	scaffold_77:9235-30831:-	hypothetical protein SORBIDRAFT_08g019840 [Sorghum bicolor]:gi|242086078|ref|XP_002443464.1|:2e-133	IPR000719=Protein kinase domain ; IPR001245=Serine-threonine/tyrosine-protein kinase catalytic domain ; IPR002290=Serine/threonine- /dual specificity protein kinase, catalytic domain ; IPR008271=Serine/threonine-protein kinase, active site ; IPR011009=Protein kinase-like domain ; IPR017441=Protein kinase, ATP binding site	GO:0004672=molecular_function:protein kinase activity ; GO:0004674=molecular_function:protein serine/threonine kinase activity ; GO:0005524=molecular_function:ATP binding ; GO:0006468=biological_process:protein phosphorylation ; GO:0016772=molecular_function:transferase activity, transferring phosphorus-containing groups
IR64	maker-scaffold_77-snap-gene-0.34	scaffold_77:44799-48903:-	Os03g0788300 [Oryza sativa Japonica Group]:gi|115455801|ref|NP_001051501.1|:0.0	no_ipr	no_go
IR64	maker-scaffold_616-pred_gff_Fgenesh-gene-0.6	scaffold_616:44005-45118:-	Os03g0212300 [Oryza sativa Japonica Group]:gi|115451507|ref|NP_001049354.1|:4e-94	IPR003340=B3 DNA binding domain ; IPR015300=DNA-binding pseudobarrel domain	GO:0003677=molecular_function:DNA binding
IR64	maker-scaffold_1163-pred_gff_Fgenesh-gene-0.0	scaffold_1163:18522-21062:+	PREDICTED: LOW QUALITY PROTEIN: ankyrin repeat-containing protein At3g12360-like [Brachypodium distachyon]:gi|357139018|ref|XP_003571083.1|:2e-21	IPR020683=Ankyrin repeat-containing domain ; IPR026961=PGG domain	no_go
IR64	maker-scaffold_135-pred_gff_Fgenesh-gene-3.11	scaffold_135:409730-412489:+	Os06g0651200 [Oryza sativa Japonica Group]:gi|115469256|ref|NP_001058227.1|:2e-47	no_ipr	no_go
IR64	maker-scaffold_135-pred_gff_Fgenesh-gene-3.12	scaffold_135:416427-418340:-	Os02g0255200 [Oryza sativa Japonica Group]:gi|115445365|ref|NP_001046462.1|:3e-91	IPR002182=NB-ARC ; IPR027417=P-loop containing nucleoside triphosphate hydrolase	GO:0043531=molecular_function:ADP binding
IR64	maker-scaffold_2155-snap-gene-0.7	scaffold_2155:72-358:-	no_hit	no_ipr	no_go
IR64	maker-scaffold_1975-snap-gene-0.4	scaffold_1975:17353-18017:+	Os06g0574900 [Oryza sativa Japonica Group]:gi|115468658|ref|NP_001057928.1|:3e-15	no_ipr	no_go
IR64	maker-scaffold_1132-pred_gff_Fgenesh-gene-0.0	scaffold_1132:32988-35722:+	hypothetical protein SORBIDRAFT_02g033340 [Sorghum bicolor]:gi|242045652|ref|XP_002460697.1|:7e-90	IPR000767=Disease resistance protein ; IPR002182=NB-ARC ; IPR003591=Leucine-rich repeat, typical subtype ; IPR027417=P-loop containing nucleoside triphosphate hydrolase	GO:0006952=biological_process:defense response ; GO:0043531=molecular_function:ADP binding
IR64	maker-scaffold_105-snap-gene-4.47	scaffold_105:392468-416846:+	Os07g0649300 [Oryza sativa Japonica Group]:gi|297607717|ref|NP_001060477.2|:0.0	IPR016024=Armadillo-type fold	GO:0005488=molecular_function:binding
IR64	maker-scaffold_105-snap-gene-4.48	scaffold_105:429110-471492:+	Os07g0649500 [Oryza sativa Japonica Group]:gi|115473763|ref|NP_001060480.1|:0.0	IPR000225=Armadillo ; IPR016024=Armadillo-type fold	GO:0005488=molecular_function:binding ; GO:0005515=molecular_function:protein binding
IR64	maker-scaffold_1866-snap-gene-0.7	scaffold_1866:8287-11612:-	no_hit	no_ipr	no_go
IR64	maker-scaffold_2141-pred_gff_Fgenesh-gene-0.0	scaffold_2141:1013-2722:-	Os07g0268800 [Oryza sativa Japonica Group]:gi|115471485|ref|NP_001059341.1|:0.0	IPR007658=Protein of unknown function DUF594 ; IPR025315=Domain of unknown function DUF4220	no_go
IR64	maker-scaffold_173-pred_gff_Fgenesh-gene-2.0	scaffold_173:213103-214044:+	Os08g0401800 [Oryza sativa Japonica Group]:gi|297608554|ref|NP_001061758.2|:0.0	IPR000626=Ubiquitin domain ; IPR019954=Ubiquitin conserved site ; IPR019955= ; IPR019956=Ubiquitin	GO:0005515=molecular_function:protein binding
IR64	maker-scaffold_173-pred_gff_Fgenesh-gene-2.1	scaffold_173:216632-218110:-	PREDICTED: aspartic proteinase nepenthesin-2-like [Setaria italica]:gi|514760630|ref|XP_004964588.1|:8e-121	IPR001461=Aspartic peptidase ; IPR021109=Aspartic peptidase domain	GO:0004190=molecular_function:aspartic-type endopeptidase activity ; GO:0006508=biological_process:proteolysis
IR64	maker-scaffold_43-snap-gene-1.38	scaffold_43:123188-124709:-	PREDICTED: protein argonaute MEL1-like [Setaria italica]:gi|514813243|ref|XP_004981405.1|:7e-59	IPR003100=Argonaute/Dicer protein, PAZ domain	GO:0005515=molecular_function:protein binding
IR64	snap-scaffold_96-processed-gene-3.17	scaffold_96:327276-327872:+	no_hit	no_ipr	no_go
IR64	maker-scaffold_1374-pred_gff_Fgenesh-gene-0.3	scaffold_1374:23491-27233:+	Os12g0246700 [Oryza sativa Japonica Group]:gi|115488014|ref|NP_001066494.1|:0.0	IPR000767=Disease resistance protein ; IPR002182=NB-ARC ; IPR025875=Leucine rich repeat 4 ; IPR027417=P-loop containing nucleoside triphosphate hydrolase	GO:0006952=biological_process:defense response ; GO:0043531=molecular_function:ADP binding
IR64	maker-scaffold_547-pred_gff_Fgenesh-gene-1.6	scaffold_547:172287-179174:-	Os04g0127200, partial [Oryza sativa Japonica Group]:gi|115456962|ref|NP_001052081.1|:0.0	IPR000209=Peptidase S8/S53 domain ; IPR003137=Protease-associated domain, PA ; IPR010259=Proteinase inhibitor I9 ; IPR015500=Peptidase S8, subtilisin-related ; IPR022398=Peptidase S8, subtilisin, His-active site ; IPR023828=Peptidase S8, subtilisin, Ser-active site	GO:0004252=molecular_function:serine-type endopeptidase activity ; GO:0006508=biological_process:proteolysis ; GO:0042802=molecular_function:identical protein binding ; GO:0043086=biological_process:negative regulation of catalytic activity
IR64	maker-scaffold_547-snap-gene-1.37	scaffold_547:202136-203763:-	Os04g0121100 [Oryza sativa Japonica Group]:gi|115456942|ref|NP_001052071.1|:2e-178	IPR000209=Peptidase S8/S53 domain ; IPR015500=Peptidase S8, subtilisin-related ; IPR023828=Peptidase S8, subtilisin, Ser-active site	GO:0004252=molecular_function:serine-type endopeptidase activity ; GO:0006508=biological_process:proteolysis
IR64	snap-scaffold_547-processed-gene-1.28	scaffold_547:196262-196605:-	PREDICTED: uncharacterized protein LOC101755365 [Setaria italica]:gi|514741248|ref|XP_004959844.1|:1e-12	no_ipr	no_go
IR64	maker-scaffold_170-snap-gene-1.29	scaffold_170:113191-113500:+	Os06g0593100 [Oryza sativa Japonica Group]:gi|115468752|ref|NP_001057975.1|:0.0	no_ipr	no_go
IR64	maker-scaffold_170-snap-gene-0.38	scaffold_170:4850-14387:-	Os11g0182900 [Oryza sativa Japonica Group]:gi|297611364|ref|NP_001065908.2|:0.0	IPR002110=Ankyrin repeat ; IPR020683=Ankyrin repeat-containing domain ; IPR026961=PGG domain	GO:0005515=molecular_function:protein binding
IR64	maker-scaffold_170-snap-gene-0.37	scaffold_170:2812-3380:-	no_hit	no_ipr	no_go
IR64	maker-scaffold_230-snap-gene-2.100	scaffold_230:380157-381117:-	hypothetical protein SORBIDRAFT_10g009840 [Sorghum bicolor]:gi|242092702|ref|XP_002436841.1|:4e-28	IPR000668=Peptidase C1A, papain C-terminal ; IPR013128=Peptidase C1A, papain ; IPR013201=Proteinase inhibitor I29, cathepsin propeptide ; IPR025660=Cysteine peptidase, histidine active site	GO:0006508=biological_process:proteolysis ; GO:0008234=molecular_function:cysteine-type peptidase activity
IR64	maker-scaffold_201-snap-gene-1.29	scaffold_201:143776-148058:+	no_hit	no_ipr	no_go
IR64	maker-scaffold_201-pred_gff_Fgenesh-gene-1.11	scaffold_201:183879-184262:-	PREDICTED: uncharacterized protein LOC101777935 [Setaria italica]:gi|514804528|ref|XP_004977136.1|:1e-32	IPR008998=Agglutinin	no_go
IR64	maker-scaffold_201-pred_gff_Fgenesh-gene-2.13	scaffold_201:297923-301141:+	Os07g0124000 [Oryza sativa Japonica Group]:gi|297606662|ref|NP_001058802.2|:0.0	IPR000767=Disease resistance protein ; IPR002182=NB-ARC ; IPR027417=P-loop containing nucleoside triphosphate hydrolase	GO:0006952=biological_process:defense response ; GO:0043531=molecular_function:ADP binding
IR64	maker-scaffold_201-pred_gff_Fgenesh-gene-2.0	scaffold_201:203835-206204:+	PREDICTED: uncharacterized protein LOC100823453 [Brachypodium distachyon]:gi|357128313|ref|XP_003565818.1|:0.0	IPR007658=Protein of unknown function DUF594 ; IPR025315=Domain of unknown function DUF4220	no_go
IR64	snap-scaffold_201-processed-gene-2.37	scaffold_201:282256-282875:+	Os02g0452800, partial [Oryza sativa Japonica Group]:gi|297721151|ref|NP_001172938.1|:6e-26	no_ipr	no_go
IR64	maker-scaffold_201-snap-gene-2.76	scaffold_201:194096-197935:-	PREDICTED: uncharacterized protein LOC100823751 [Brachypodium distachyon]:gi|357128315|ref|XP_003565819.1|:0.0	IPR001394=Peptidase C19, ubiquitin carboxyl-terminal hydrolase ; IPR007658=Protein of unknown function DUF594 ; IPR025315=Domain of unknown function DUF4220	GO:0004221=molecular_function:ubiquitin thiolesterase activity ; GO:0006511=biological_process:ubiquitin-dependent protein catabolic process
IR64	maker-scaffold_201-snap-gene-2.69	scaffold_201:284179-284461:+	no_hit	no_ipr	no_go
IR64	maker-scaffold_118-pred_gff_Fgenesh-gene-1.0	scaffold_118:106461-107471:+	PREDICTED: probable mitochondrial chaperone BCS1-B-like [Brachypodium distachyon]:gi|357116760|ref|XP_003560146.1|:1e-61	IPR025753=AAA-type ATPase, N-terminal domain	no_go
IR64	maker-scaffold_662-pred_gff_Fgenesh-gene-0.15	scaffold_662:86302-86781:-	no_hit	no_ipr	no_go
IR64	maker-scaffold_662-pred_gff_Fgenesh-gene-0.23	scaffold_662:160308-163524:-	PREDICTED: ankyrin repeat-containing protein At5g02620-like [Brachypodium distachyon]:gi|357119330|ref|XP_003561395.1|:0.0	IPR002110=Ankyrin repeat ; IPR020683=Ankyrin repeat-containing domain ; IPR026961=PGG domain ; IPR027001=Caskin/Ankyrin repeat-containing protein ; IPR027002=Ankyrin repeat-containing protein At2g01680	GO:0005515=molecular_function:protein binding
IR64	maker-scaffold_662-snap-gene-0.62	scaffold_662:1185-2369:-	Os07g0123800 [Oryza sativa Japonica Group]:gi|115470403|ref|NP_001058800.1|:4e-30	IPR016972=Uncharacterised conserved protein UCP031279	no_go
IR64	maker-scaffold_662-snap-gene-0.56	scaffold_662:7452-8145:+	Os03g0699700 [Oryza sativa Japonica Group]:gi|115454779|ref|NP_001050990.1|:0.0	no_ipr	no_go
IR64	maker-scaffold_126-pred_gff_Fgenesh-gene-3.0	scaffold_126:302670-305279:+	Os06g0119100 [Oryza sativa Japonica Group]:gi|115466064|ref|NP_001056631.1|:0.0	IPR007658=Protein of unknown function DUF594 ; IPR025315=Domain of unknown function DUF4220	no_go
IR64	maker-scaffold_126-pred_gff_Fgenesh-gene-3.6	scaffold_126:394273-394896:+	Os06g0119900 [Oryza sativa Japonica Group]:gi|115466072|ref|NP_001056635.1|:2e-66	IPR004864=Late embryogenesis abundant protein, LEA-14	no_go
IR64	snap-scaffold_126-processed-gene-3.16	scaffold_126:297827-298435:+	Os06g0119900 [Oryza sativa Japonica Group]:gi|115466072|ref|NP_001056635.1|:7e-11	no_ipr	no_go
IR64	maker-scaffold_126-pred_gff_Fgenesh-gene-3.10	scaffold_126:432125-432412:+	Os06g0120200 [Oryza sativa Japonica Group]:gi|115466074|ref|NP_001056636.1|:6e-31	no_ipr	no_go
IR64	maker-scaffold_126-pred_gff_Fgenesh-gene-3.5	scaffold_126:388457-389134:-	Os02g0203000 [Oryza sativa Japonica Group]:gi|115444913|ref|NP_001046236.1|:0.0	no_ipr	no_go
IR64	snap-scaffold_126-processed-gene-3.31	scaffold_126:411880-412353:-	cytokinin-O-glucosyltransferase 3 precursor [Zea mays]:gi|226508876|ref|NP_001148195.1|:5e-47	IPR002213=UDP-glucuronosyl/UDP-glucosyltransferase	GO:0008152=biological_process:metabolic process ; GO:0016758=molecular_function:transferase activity, transferring hexosyl groups
IR64	maker-scaffold_126-snap-gene-3.33	scaffold_126:430761-431288:+	no_hit	no_ipr	no_go
IR64	maker-scaffold_126-pred_gff_Fgenesh-gene-2.13	scaffold_126:288230-288958:-	Os02g0202000 [Oryza sativa Japonica Group]:gi|115444893|ref|NP_001046226.1|:2e-150	no_ipr	no_go
IR64	maker-scaffold_126-pred_gff_Fgenesh-gene-2.11	scaffold_126:263517-265732:-	Os02g0201300, partial [Oryza sativa Japonica Group]:gi|115444889|ref|NP_001046224.1|:1e-85	IPR001461=Aspartic peptidase ; IPR021109=Aspartic peptidase domain	GO:0004190=molecular_function:aspartic-type endopeptidase activity ; GO:0006508=biological_process:proteolysis
IR64	maker-scaffold_71-pred_gff_Fgenesh-gene-2.6	scaffold_71:248786-249319:-	Os02g0773200 [Oryza sativa Japonica Group]:gi|115448973|ref|NP_001048266.1|:9e-111	no_ipr	no_go
IR64	maker-scaffold_1104-pred_gff_Fgenesh-gene-0.0	scaffold_1104:10891-12258:+	Os10g0370400 [Oryza sativa Japonica Group]:gi|115481728|ref|NP_001064457.1|:0.0	IPR004158=Protein of unknown function DUF247, plant	no_go
IR64	maker-scaffold_1105-pred_gff_Fgenesh-gene-0.10	scaffold_1105:78636-79247:-	hypothetical protein SORBIDRAFT_01g001800 [Sorghum bicolor]:gi|242032311|ref|XP_002463550.1|:3e-41	IPR026961=PGG domain	no_go
IR64	maker-scaffold_84-pred_gff_Fgenesh-gene-3.6	scaffold_84:347402-350782:+	Os11g0588400, partial [Oryza sativa Japonica Group]:gi|115486065|ref|NP_001068176.1|:0.0	IPR000767=Disease resistance protein ; IPR002182=NB-ARC ; IPR027417=P-loop containing nucleoside triphosphate hydrolase	GO:0006952=biological_process:defense response ; GO:0043531=molecular_function:ADP binding
IR64	maker-scaffold_84-pred_gff_Fgenesh-gene-1.8	scaffold_84:181436-184506:-	PREDICTED: uncharacterized protein LOC100835682 [Brachypodium distachyon]:gi|357163580|ref|XP_003579779.1|:0.0	IPR000767=Disease resistance protein ; IPR002182=NB-ARC ; IPR027417=P-loop containing nucleoside triphosphate hydrolase	GO:0006952=biological_process:defense response ; GO:0043531=molecular_function:ADP binding
IR64	maker-scaffold_84-pred_gff_Fgenesh-gene-1.7	scaffold_84:173882-176656:-	Os05g0256000 [Oryza sativa Japonica Group]:gi|115462873|ref|NP_001055036.1|:1e-14	IPR015943=WD40/YVTN repeat-like-containing domain	GO:0005515=molecular_function:protein binding
IR64	snap-scaffold_1539-processed-gene-0.10	scaffold_1539:28898-29374:-	no_hit	no_ipr	no_go
IR64	maker-scaffold_4-snap-gene-2.7	scaffold_4:205790-209659:-	hypothetical protein SORBIDRAFT_04g026010 [Sorghum bicolor]:gi|242062316|ref|XP_002452447.1|:0.0	IPR000719=Protein kinase domain ; IPR001611=Leucine-rich repeat ; IPR002290=Serine/threonine- /dual specificity protein kinase, catalytic domain ; IPR003591=Leucine-rich repeat, typical subtype ; IPR008271=Serine/threonine-protein kinase, active site ; IPR011009=Protein kinase-like domain ; IPR013210=Leucine-rich repeat-containing N-terminal, type 2 ; IPR013320=Concanavalin A-like lectin/glucanas…	GO:0004672=molecular_function:protein kinase activity ; GO:0004674=molecular_function:protein serine/threonine kinase activity ; GO:0005515=molecular_function:protein binding ; GO:0005524=molecular_function:ATP binding ; GO:0006468=biological_process:protein phosphorylation ; GO:0016772=molecular_function:transferase activity, transferring phosphorus-containing groups
IR64	maker-scaffold_923-snap-gene-0.18	scaffold_923:1-2544:+	Os10g0450400 [Oryza sativa Japonica Group]:gi|115482268|ref|NP_001064727.1|:2e-149	IPR007658=Protein of unknown function DUF594 ; IPR025315=Domain of unknown function DUF4220	no_go
IR64	maker-scaffold_923-snap-gene-0.22	scaffold_923:91846-92199:+	Os11g0104300 [Oryza sativa Japonica Group]:gi|297611031|ref|NP_001065527.2|:5e-15	no_ipr	no_go
IR64	maker-scaffold_923-pred_gff_Fgenesh-gene-0.6	scaffold_923:95488-106835:-	Os09g0304500 [Oryza sativa Japonica Group]:gi|115478450|ref|NP_001062820.1|:1e-49	IPR004158=Protein of unknown function DUF247, plant	no_go
IR64	maker-scaffold_923-snap-gene-0.24	scaffold_923:8435-10079:-	Os03g0817100 [Oryza sativa Japonica Group]:gi|297601898|ref|NP_001051699.2|:2e-59	IPR006702=Uncharacterised protein family UPF0497, trans-membrane plant	no_go
IR64	snap-scaffold_923-processed-gene-0.14	scaffold_923:7294-7476:-	Os10g0197132 [Oryza sativa Japonica Group]:gi|297727389|ref|NP_001176058.1|:2e-21	no_ipr	no_go
IR64	maker-scaffold_923-snap-gene-0.23	scaffold_923:7479-7926:-	no_hit	no_ipr	no_go
IR64	maker-scaffold_52-pred_gff_Fgenesh-gene-0.5	scaffold_52:34127-34345:+	no_hit	no_ipr	no_go
IR64	snap-scaffold_52-processed-gene-1.28	scaffold_52:94108-94293:-	no_hit	no_ipr	no_go
IR64	snap-scaffold_52-processed-gene-5.40	scaffold_52:631283-631810:-	no_hit	no_ipr	no_go
IR64	maker-scaffold_1967-pred_gff_Fgenesh-gene-0.3	scaffold_1967:13864-15176:-	PREDICTED: uncharacterized protein LOC100846318 [Brachypodium distachyon]:gi|357144087|ref|XP_003573166.1|:2e-46	IPR013201=Proteinase inhibitor I29, cathepsin propeptide	no_go
DJ123	maker-scaffold_563-snap-gene-0.70	scaffold_563:27823-28520:-	hypothetical protein [Zea mays]:gi|308081443|ref|NP_001183022.1|:9e-13	IPR027443=Isopenicillin N synthase-like	no_go
DJ123	maker-scaffold_563-snap-gene-0.69	scaffold_563:26549-27752:-	PREDICTED: S-norcoclaurine synthase 1-like [Setaria italica]:gi|514772786|ref|XP_004967580.1|:9e-17	IPR026992=Non-haem dioxygenase N-terminal domain ; IPR027443=Isopenicillin N synthase-like	no_go
DJ123	maker-scaffold_1146-snap-gene-0.4	scaffold_1146:57886-63563:+	PREDICTED: wall-associated receptor kinase 3-like [Brachypodium distachyon]:gi|357117201|ref|XP_003560362.1|:0.0	IPR000719=Protein kinase domain ; IPR000742=Epidermal growth factor-like domain ; IPR001881=EGF-like calcium-binding domain ; IPR002290=Serine/threonine- /dual specificity protein kinase, catalytic domain ; IPR008271=Serine/threonine-protein kinase, active site ; IPR009030=Insulin-like growth factor binding protein, N-terminal ; IPR011009=Protein kinase-like domain ; IPR013320=Concanavalin A-like…	GO:0004672=molecular_function:protein kinase activity ; GO:0004674=molecular_function:protein serine/threonine kinase activity ; GO:0005509=molecular_function:calcium ion binding ; GO:0005515=molecular_function:protein binding ; GO:0005524=molecular_function:ATP binding ; GO:0006468=biological_process:protein phosphorylation ; GO:0016772=molecular_function:transferase activity, transferring phosp…
DJ123	maker-scaffold_540-pred_gff_Fgenesh-gene-0.2	scaffold_540:22701-27050:+	Os03g0124300 [Oryza sativa Japonica Group]:gi|115450421|ref|NP_001048811.1|:0.0	IPR004158=Protein of unknown function DUF247, plant	no_go
DJ123	maker-scaffold_540-snap-gene-0.36	scaffold_540:28277-28680:-	hypothetical protein SORBIDRAFT_07g001840 [Sorghum bicolor]:gi|242080359|ref|XP_002444948.1|:8e-18	IPR004158=Protein of unknown function DUF247, plant	no_go
DJ123	maker-scaffold_540-snap-gene-0.35	scaffold_540:137-642:-	Os11g0278300 [Oryza sativa Japonica Group]:gi|297611641|ref|NP_001067688.2|:2e-19	IPR004158=Protein of unknown function DUF247, plant	no_go
DJ123	maker-scaffold_236-snap-gene-2.73	scaffold_236:371196-385206:-	Os04g0200700, partial [Oryza sativa Japonica Group]:gi|297722847|ref|NP_001173787.1|:3e-24	no_ipr	no_go
DJ123	maker-scaffold_1415-pred_gff_Fgenesh-gene-0.1	scaffold_1415:30301-31824:-	PREDICTED: autophagy-related protein 9-like [Setaria italica]:gi|514815657|ref|XP_004982580.1|:0.0	IPR004294=Carotenoid oxygenase	no_go
DJ123	maker-scaffold_576-pred_gff_Fgenesh-gene-0.9	scaffold_576:127070-127883:+	Os07g0563700 [Oryza sativa Japonica Group]:gi|115472799|ref|NP_001059998.1|:0.0	IPR003656=Zinc finger, BED-type predicted	GO:0003677=molecular_function:DNA binding
DJ123	maker-scaffold_576-snap-gene-0.35	scaffold_576:163093-163811:+	no_hit	no_ipr	no_go
DJ123	snap-scaffold_576-processed-gene-0.15	scaffold_576:77460-78665:+	hypothetical protein SORBIDRAFT_10g005120 [Sorghum bicolor]:gi|242094892|ref|XP_002437936.1|:6e-21	IPR004263=Exostosin-like	no_go
DJ123	maker-scaffold_576-snap-gene-0.36	scaffold_576:163856-164348:+	no_hit	no_ipr	no_go
DJ123	maker-scaffold_576-snap-gene-0.38	scaffold_576:128383-130201:-	Os07g0645700 [Oryza sativa Japonica Group]:gi|115473717|ref|NP_001060457.1|:1e-58	no_ipr	no_go
DJ123	maker-scaffold_1044-pred_gff_Fgenesh-gene-0.4	scaffold_1044:31332-31982:+	PREDICTED: strictosidine synthase 1-like [Setaria italica]:gi|514723442|ref|XP_004955245.1|:3e-92	no_ipr	no_go
DJ123	maker-scaffold_1044-pred_gff_Fgenesh-gene-0.1	scaffold_1044:6241-6837:+	Os06g0119900 [Oryza sativa Japonica Group]:gi|115466072|ref|NP_001056635.1|:3e-62	no_ipr	no_go
DJ123	maker-scaffold_1044-snap-gene-0.35	scaffold_1044:51905-53442:+	no_hit	no_ipr	no_go
DJ123	maker-scaffold_1044-pred_gff_Fgenesh-gene-0.0	scaffold_1044:4319-4984:-	Os06g0119800 [Oryza sativa Japonica Group]:gi|115466070|ref|NP_001056634.1|:2e-33	no_ipr	no_go
DJ123	snap-scaffold_60-processed-gene-6.17	scaffold_60:663262-663498:+	no_hit	no_ipr	no_go
DJ123	maker-scaffold_60-snap-gene-6.36	scaffold_60:683955-691118:+	PREDICTED: probable LRR receptor-like serine/threonine-protein kinase At3g47570-like [Brachypodium distachyon]:gi|357142852|ref|XP_003572716.1|:0.0	IPR000719=Protein kinase domain ; IPR001611=Leucine-rich repeat ; IPR002290=Serine/threonine- /dual specificity protein kinase, catalytic domain ; IPR003591=Leucine-rich repeat, typical subtype ; IPR011009=Protein kinase-like domain ; IPR013210=Leucine-rich repeat-containing N-terminal, type 2 ; IPR013320=Concanavalin A-like lectin/glucanase, subgroup ; IPR025875=Leucine rich repeat 4	GO:0004672=molecular_function:protein kinase activity ; GO:0005515=molecular_function:protein binding ; GO:0005524=molecular_function:ATP binding ; GO:0006468=biological_process:protein phosphorylation ; GO:0016772=molecular_function:transferase activity, transferring phosphorus-containing groups
DJ123	maker-scaffold_60-pred_gff_Fgenesh-gene-6.2	scaffold_60:623398-628534:+	PREDICTED: putative receptor-like protein kinase At3g47110-like [Setaria italica]:gi|514722793|ref|XP_004955081.1|:0.0	IPR000719=Protein kinase domain ; IPR001611=Leucine-rich repeat ; IPR002290=Serine/threonine- /dual specificity protein kinase, catalytic domain ; IPR003591=Leucine-rich repeat, typical subtype ; IPR008271=Serine/threonine-protein kinase, active site ; IPR011009=Protein kinase-like domain ; IPR013320=Concanavalin A-like lectin/glucanase, subgroup ; IPR017441=Protein kinase, ATP binding site ; IPR…	GO:0004672=molecular_function:protein kinase activity ; GO:0004674=molecular_function:protein serine/threonine kinase activity ; GO:0005515=molecular_function:protein binding ; GO:0005524=molecular_function:ATP binding ; GO:0006468=biological_process:protein phosphorylation ; GO:0016772=molecular_function:transferase activity, transferring phosphorus-containing groups
DJ123	maker-scaffold_39-pred_gff_Fgenesh-gene-4.6	scaffold_39:451789-455702:+	no_hit	no_ipr	no_go
DJ123	maker-scaffold_39-pred_gff_Fgenesh-gene-4.5	scaffold_39:437531-438743:+	no_hit	no_ipr	no_go
DJ123	maker-scaffold_25-snap-gene-5.40	scaffold_25:493125-493817:+	Os06g0647400 [Oryza sativa Japonica Group]:gi|115469214|ref|NP_001058206.1|:0.0	no_ipr	no_go
DJ123	maker-scaffold_114-pred_gff_Fgenesh-gene-4.10	scaffold_114:512178-515255:+	PREDICTED: probable LRR receptor-like serine/threonine-protein kinase At3g47570-like [Brachypodium distachyon]:gi|357142852|ref|XP_003572716.1|:0.0	IPR000719=Protein kinase domain ; IPR001611=Leucine-rich repeat ; IPR002290=Serine/threonine- /dual specificity protein kinase, catalytic domain ; IPR003591=Leucine-rich repeat, typical subtype ; IPR011009=Protein kinase-like domain ; IPR013210=Leucine-rich repeat-containing N-terminal, type 2 ; IPR013320=Concanavalin A-like lectin/glucanase, subgroup ; IPR017441=Protein kinase, ATP binding site	GO:0004672=molecular_function:protein kinase activity ; GO:0005515=molecular_function:protein binding ; GO:0005524=molecular_function:ATP binding ; GO:0006468=biological_process:protein phosphorylation ; GO:0016772=molecular_function:transferase activity, transferring phosphorus-containing groups
DJ123	maker-scaffold_318-pred_gff_Fgenesh-gene-1.1	scaffold_318:104682-111150:-	Os07g0222800 [Oryza sativa Japonica Group]:gi|115471211|ref|NP_001059204.1|:4e-87	IPR000719=Protein kinase domain ; IPR001245=Serine-threonine/tyrosine-protein kinase catalytic domain ; IPR002290=Serine/threonine- /dual specificity protein kinase, catalytic domain ; IPR008271=Serine/threonine-protein kinase, active site ; IPR011009=Protein kinase-like domain ; IPR013320=Concanavalin A-like lectin/glucanase, subgroup ; IPR017441=Protein kinase, ATP binding site ; IPR024788=Male…	GO:0004672=molecular_function:protein kinase activity ; GO:0004674=molecular_function:protein serine/threonine kinase activity ; GO:0005524=molecular_function:ATP binding ; GO:0006468=biological_process:protein phosphorylation ; GO:0016772=molecular_function:transferase activity, transferring phosphorus-containing groups
DJ123	maker-scaffold_318-pred_gff_Fgenesh-gene-1.12	scaffold_318:98638-100039:-	Os09g0353200 [Oryza sativa Japonica Group]:gi|297609315|ref|NP_001062959.2|:6e-67	IPR024788=Malectin-like carbohydrate-binding domain	no_go
DJ123	maker-scaffold_204-pred_gff_Fgenesh-gene-2.0	scaffold_204:205836-210312:+	Os07g0191500 [Oryza sativa Japonica Group]:gi|115470991|ref|NP_001059094.1|:1e-35	IPR003840=DNA helicase ; IPR010285=DNA helicase Pif1 like ; IPR025476=Helitron helicase-like domain ; IPR027417=P-loop containing nucleoside triphosphate hydrolase	GO:0000723=biological_process:telomere maintenance ; GO:0003678=molecular_function:DNA helicase activity ; GO:0004386=molecular_function:helicase activity ; GO:0005524=molecular_function:ATP binding ; GO:0006281=biological_process:DNA repair
DJ123	maker-scaffold_204-snap-gene-2.31	scaffold_204:200463-203372:+	Os05g0523100 [Oryza sativa Japonica Group]:gi|297724261|ref|NP_001174494.1|:9e-59	IPR003871=Domain of unknown function DUF223 ; IPR012340=Nucleic acid-binding, OB-fold	no_go
DJ123	maker-scaffold_303-pred_gff_Fgenesh-gene-0.9	scaffold_303:42783-43115:-	PREDICTED: uncharacterized protein LOC101757678 [Setaria italica]:gi|514758299|ref|XP_004964001.1|:6e-50	no_ipr	no_go
DJ123	snap-scaffold_1915-processed-gene-0.0	scaffold_1915:4350-4535:-	no_hit	no_ipr	no_go
DJ123	maker-scaffold_632-snap-gene-0.44	scaffold_632:51547-52031:+	no_hit	no_ipr	no_go
DJ123	maker-scaffold_632-snap-gene-0.43	scaffold_632:50985-51472:+	no_hit	no_ipr	no_go
DJ123	maker-scaffold_746-pred_gff_Fgenesh-gene-0.8	scaffold_746:46768-50870:+	PREDICTED: 40S ribosomal protein S9-2-like [Setaria italica]:gi|514754118|ref|XP_004962962.1|:1e-115	IPR001912=Ribosomal protein S4/S9, N-terminal ; IPR002942=RNA-binding S4 domain ; IPR005710=Ribosomal protein S4/S9, eukaryotic/archaeal ; IPR022801=Ribosomal protein S4/S9	GO:0003723=molecular_function:RNA binding ; GO:0003735=molecular_function:structural constituent of ribosome ; GO:0005622=cellular_component:intracellular ; GO:0006412=biological_process:translation ; GO:0015935=cellular_component:small ribosomal subunit ; GO:0019843=molecular_function:rRNA binding
DJ123	snap-scaffold_746-processed-gene-0.18	scaffold_746:38760-38993:+	Os07g0132500, partial [Oryza sativa Japonica Group]:gi|115470473|ref|NP_001058835.1|:3e-31	IPR000719=Protein kinase domain ; IPR011009=Protein kinase-like domain	GO:0004672=molecular_function:protein kinase activity ; GO:0005524=molecular_function:ATP binding ; GO:0006468=biological_process:protein phosphorylation ; GO:0016772=molecular_function:transferase activity, transferring phosphorus-containing groups
DJ123	maker-scaffold_746-pred_gff_Fgenesh-gene-0.6	scaffold_746:41649-43828:+	40S ribosomal protein S9 [Zea mays]:gi|226531716|ref|NP_001149240.1|:3e-124	IPR001912=Ribosomal protein S4/S9, N-terminal ; IPR002942=RNA-binding S4 domain ; IPR005710=Ribosomal protein S4/S9, eukaryotic/archaeal ; IPR018079=Ribosomal protein S4, conserved site ; IPR022801=Ribosomal protein S4/S9	GO:0003723=molecular_function:RNA binding ; GO:0003735=molecular_function:structural constituent of ribosome ; GO:0005622=cellular_component:intracellular ; GO:0006412=biological_process:translation ; GO:0015935=cellular_component:small ribosomal subunit ; GO:0019843=molecular_function:rRNA binding
DJ123	maker-scaffold_732-pred_gff_Fgenesh-gene-0.9	scaffold_732:121217-125399:-	Os11g0156800, partial [Oryza sativa Japonica Group]:gi|297611270|ref|NP_001065796.2|:0.0	IPR007658=Protein of unknown function DUF594 ; IPR025315=Domain of unknown function DUF4220	no_go
DJ123	maker-scaffold_481-snap-gene-1.42	scaffold_481:170044-172652:+	Os01g0580100 [Oryza sativa Japonica Group]:gi|115437884|ref|NP_001043404.1|:0.0	no_ipr	no_go
DJ123	maker-scaffold_481-snap-gene-1.50	scaffold_481:149987-150419:-	PREDICTED: BTB/POZ and MATH domain-containing protein 2-like [Brachypodium distachyon]:gi|357139968|ref|XP_003571546.1|:6e-30	IPR011333=BTB/POZ fold ; IPR013069=BTB/POZ	GO:0005515=molecular_function:protein binding
DJ123	maker-scaffold_222-snap-gene-2.106	scaffold_222:355920-356554:-	no_hit	no_ipr	no_go
DJ123	snap-scaffold_1381-processed-gene-0.6	scaffold_1381:15985-16530:+	no_hit	no_ipr	no_go
DJ123	maker-scaffold_44-pred_gff_Fgenesh-gene-6.0	scaffold_44:603713-606693:-	Os03g0331700 [Oryza sativa Japonica Group]:gi|115452823|ref|NP_001050012.1|:1e-132	IPR002110=Ankyrin repeat ; IPR020683=Ankyrin repeat-containing domain ; IPR022146=Protein of unknown function DUF3678	GO:0005515=molecular_function:protein binding
DJ123	maker-scaffold_912-snap-gene-0.13	scaffold_912:78217-98318:+	PREDICTED: cycloartenol synthase-like isoform 1 [Brachypodium distachyon]:gi|357124353|ref|XP_003563865.1|:0.0	IPR001330=Prenyltransferase/squalene oxidase ; IPR008930=Terpenoid cyclases/protein prenyltransferase alpha-alpha toroid	GO:0003824=molecular_function:catalytic activity
DJ123	maker-scaffold_55-snap-gene-2.15	scaffold_55:184803-196572:+	no_hit	no_ipr	no_go
DJ123	maker-scaffold_379-pred_gff_Fgenesh-gene-1.9	scaffold_379:227054-227293:-	no_hit	no_ipr	no_go
DJ123	snap-scaffold_817-processed-gene-0.15	scaffold_817:20827-21396:+	no_hit	no_ipr	no_go
DJ123	maker-scaffold_817-pred_gff_Fgenesh-gene-0.2	scaffold_817:15819-19747:-	Os03g0321700 [Oryza sativa Japonica Group]:gi|115452723|ref|NP_001049962.1|:1e-157	no_ipr	no_go
DJ123	maker-scaffold_147-pred_gff_Fgenesh-gene-0.2	scaffold_147:12586-13066:-	no_hit	no_ipr	no_go
DJ123	maker-scaffold_147-pred_gff_Fgenesh-gene-0.1	scaffold_147:7970-8982:-	Os12g0278800 [Oryza sativa Japonica Group]:gi|115488164|ref|NP_001066569.1|:0.0	no_ipr	no_go
DJ123	maker-scaffold_147-snap-gene-0.20	scaffold_147:450-1252:-	hypothetical protein SORBIDRAFT_07g024270 [Sorghum bicolor]:gi|242079653|ref|XP_002444595.1|:6e-102	IPR001077=O-methyltransferase, family 2 ; IPR011991=Winged helix-turn-helix DNA-binding domain ; IPR012967=Plant methyltransferase dimerisation	GO:0008171=molecular_function:O-methyltransferase activity ; GO:0046983=molecular_function:protein dimerization activity
DJ123	maker-scaffold_64-snap-gene-4.17	scaffold_64:412447-416417:+	PREDICTED: putative disease resistance RPP13-like protein 3-like [Brachypodium distachyon]:gi|357150563|ref|XP_003575502.1|:4e-177	IPR000767=Disease resistance protein ; IPR002182=NB-ARC ; IPR027417=P-loop containing nucleoside triphosphate hydrolase	GO:0006952=biological_process:defense response ; GO:0043531=molecular_function:ADP binding
DJ123	maker-scaffold_64-pred_gff_Fgenesh-gene-4.1	scaffold_64:467934-469148:-	Os07g0544800 [Oryza sativa Japonica Group]:gi|115472625|ref|NP_001059911.1|:9e-151	IPR000719=Protein kinase domain ; IPR002290=Serine/threonine- /dual specificity protein kinase, catalytic domain ; IPR008271=Serine/threonine-protein kinase, active site ; IPR011009=Protein kinase-like domain ; IPR013320=Concanavalin A-like lectin/glucanase, subgroup ; IPR017441=Protein kinase, ATP binding site	GO:0004672=molecular_function:protein kinase activity ; GO:0004674=molecular_function:protein serine/threonine kinase activity ; GO:0005524=molecular_function:ATP binding ; GO:0006468=biological_process:protein phosphorylation ; GO:0016772=molecular_function:transferase activity, transferring phosphorus-containing groups
DJ123	maker-scaffold_64-pred_gff_Fgenesh-gene-4.2	scaffold_64:478501-484288:-	Os12g0495600 [Oryza sativa Japonica Group]:gi|115488634|ref|NP_001066804.1|:0.0	IPR000767=Disease resistance protein ; IPR002182=NB-ARC ; IPR027417=P-loop containing nucleoside triphosphate hydrolase	GO:0006952=biological_process:defense response ; GO:0043531=molecular_function:ADP binding
DJ123	maker-scaffold_64-snap-gene-4.18	scaffold_64:386764-394782:-	PREDICTED: disease resistance protein RPM1-like [Brachypodium distachyon]:gi|357150560|ref|XP_003575501.1|:0.0	IPR000767=Disease resistance protein ; IPR002182=NB-ARC ; IPR027417=P-loop containing nucleoside triphosphate hydrolase	GO:0006952=biological_process:defense response ; GO:0043531=molecular_function:ADP binding
DJ123	maker-scaffold_64-pred_gff_Fgenesh-gene-5.15	scaffold_64:488429-490543:+	Os03g0832600 [Oryza sativa Japonica Group]:gi|115456405|ref|NP_001051803.1|:0.0	IPR002182=NB-ARC ; IPR027417=P-loop containing nucleoside triphosphate hydrolase	GO:0043531=molecular_function:ADP binding
DJ123	maker-scaffold_64-pred_gff_Fgenesh-gene-5.14	scaffold_64:485282-486199:+	Os08g0246100 [Oryza sativa Japonica Group]:gi|297726209|ref|NP_001175468.1|:4e-23	IPR002182=NB-ARC ; IPR027417=P-loop containing nucleoside triphosphate hydrolase	GO:0043531=molecular_function:ADP binding
DJ123	maker-scaffold_64-pred_gff_Fgenesh-gene-5.0	scaffold_64:523249-525906:-	hypothetical protein SORBIDRAFT_02g022720 [Sorghum bicolor]:gi|242044452|ref|XP_002460097.1|:4e-45	no_ipr	no_go
DJ123	maker-scaffold_64-pred_gff_Fgenesh-gene-5.1	scaffold_64:531898-538160:-	Os03g0832800 [Oryza sativa Japonica Group]:gi|115456407|ref|NP_001051804.1|:0.0	IPR001878=Zinc finger, CCHC-type ; IPR012337=Ribonuclease H-like domain ; IPR025558=Domain of unknown function DUF4283 ; IPR025836=Zinc knuckle CX2CX4HX4C	GO:0003676=molecular_function:nucleic acid binding ; GO:0008270=molecular_function:zinc ion binding
DJ123	maker-scaffold_128-snap-gene-4.34	scaffold_128:446716-451528:+	Os09g0115300 [Oryza sativa Japonica Group]:gi|297726697|ref|NP_001175712.1|:2e-28	no_ipr	no_go
DJ123	maker-scaffold_807-snap-gene-0.29	scaffold_807:56699-58656:-	Os01g0298301 [Oryza sativa Japonica Group]:gi|297719859|ref|NP_001172291.1|:4e-42	no_ipr	no_go
DJ123	maker-scaffold_958-pred_gff_Fgenesh-gene-0.14	scaffold_958:85839-86195:-	no_hit	no_ipr	no_go
DJ123	maker-scaffold_91-snap-gene-0.18	scaffold_91:57010-57720:+	no_hit	no_ipr	no_go
DJ123	maker-scaffold_91-snap-gene-0.22	scaffold_91:41915-42397:-	no_hit	no_ipr	no_go
DJ123	maker-scaffold_269-snap-gene-0.19	scaffold_269:76569-78042:+	Os11g0148500 [Oryza sativa Japonica Group]:gi|115484175|ref|NP_001065749.1|:2e-46	no_ipr	no_go
DJ123	snap-scaffold_269-processed-gene-0.15	scaffold_269:27754-37123:-	no_hit	no_ipr	no_go
DJ123	snap-scaffold_269-processed-gene-1.11	scaffold_269:90678-90863:+	no_hit	no_ipr	no_go
DJ123	maker-scaffold_269-snap-gene-1.41	scaffold_269:132417-134556:-	PREDICTED: L-type lectin-domain containing receptor kinase IX.1-like [Setaria italica]:gi|514798811|ref|XP_004974344.1|:0.0	IPR000719=Protein kinase domain ; IPR001220=Legume lectin domain ; IPR002290=Serine/threonine- /dual specificity protein kinase, catalytic domain ; IPR008271=Serine/threonine-protein kinase, active site ; IPR008985=Concanavalin A-like lectin/glucanases superfamily ; IPR011009=Protein kinase-like domain ; IPR013320=Concanavalin A-like lectin/glucanase, subgroup ; IPR017441=Protein kinase, ATP bind…	GO:0004672=molecular_function:protein kinase activity ; GO:0004674=molecular_function:protein serine/threonine kinase activity ; GO:0005524=molecular_function:ATP binding ; GO:0006468=biological_process:protein phosphorylation ; GO:0016772=molecular_function:transferase activity, transferring phosphorus-containing groups ; GO:0030246=molecular_function:carbohydrate binding
DJ123	maker-scaffold_269-pred_gff_Fgenesh-gene-1.10	scaffold_269:99899-106891:-	Os09g0355400 [Oryza sativa Japonica Group]:gi|115478743|ref|NP_001062965.1|:0.0	IPR000719=Protein kinase domain ; IPR001245=Serine-threonine/tyrosine-protein kinase catalytic domain ; IPR001611=Leucine-rich repeat ; IPR011009=Protein kinase-like domain ; IPR024788=Malectin-like carbohydrate-binding domain	GO:0004672=molecular_function:protein kinase activity ; GO:0005515=molecular_function:protein binding ; GO:0005524=molecular_function:ATP binding ; GO:0006468=biological_process:protein phosphorylation ; GO:0016772=molecular_function:transferase activity, transferring phosphorus-containing groups
DJ123	maker-scaffold_269-pred_gff_Fgenesh-gene-1.8	scaffold_269:79459-93099:-	Os09g0355400 [Oryza sativa Japonica Group]:gi|115478743|ref|NP_001062965.1|:1e-88	IPR024788=Malectin-like carbohydrate-binding domain	no_go
DJ123	maker-scaffold_568-pred_gff_Fgenesh-gene-0.1	scaffold_568:7467-8230:-	no_hit	no_ipr	no_go
DJ123	maker-scaffold_932-pred_gff_Fgenesh-gene-0.5	scaffold_932:114585-115335:+	hypothetical protein SORBIDRAFT_09g003485, partial [Sorghum bicolor]:gi|242089501|ref|XP_002440583.1|:3e-24	no_ipr	no_go
DJ123	maker-scaffold_932-pred_gff_Fgenesh-gene-0.4	scaffold_932:92391-111278:+	hypothetical protein SORBIDRAFT_01g004920 [Sorghum bicolor]:gi|242032667|ref|XP_002463728.1|:8e-16	IPR002182=NB-ARC	GO:0043531=molecular_function:ADP binding
DJ123	maker-scaffold_932-snap-gene-0.17	scaffold_932:76766-80467:-	PREDICTED: disease resistance protein RPP13-like [Setaria italica]:gi|514778850|ref|XP_004969203.1|:2e-108	IPR000767=Disease resistance protein ; IPR002182=NB-ARC ; IPR027417=P-loop containing nucleoside triphosphate hydrolase	GO:0006952=biological_process:defense response ; GO:0043531=molecular_function:ADP binding
DJ123	maker-scaffold_1056-snap-gene-0.22	scaffold_1056:3059-14035:+	PREDICTED: disease resistance protein RPM1-like [Brachypodium distachyon]:gi|357135028|ref|XP_003569114.1|:0.0	IPR000767=Disease resistance protein ; IPR002182=NB-ARC ; IPR027417=P-loop containing nucleoside triphosphate hydrolase	GO:0006952=biological_process:defense response ; GO:0043531=molecular_function:ADP binding
DJ123	maker-scaffold_1056-pred_gff_Fgenesh-gene-0.6	scaffold_1056:37323-40020:+	hypothetical protein SORBIDRAFT_01g011490 [Sorghum bicolor]:gi|242038491|ref|XP_002466640.1|:3e-35	IPR011041=Soluble quinoprotein glucose/sorbosone dehydrogenase ; IPR011042=Six-bladed beta-propeller, TolB-like	GO:0003824=molecular_function:catalytic activity
DJ123	snap-scaffold_1056-processed-gene-0.16	scaffold_1056:58853-60228:+	no_hit	no_ipr	no_go
DJ123	maker-scaffold_1056-pred_gff_Fgenesh-gene-0.7	scaffold_1056:50305-53529:-	PREDICTED: putative receptor-like protein kinase At3g47110-like [Setaria italica]:gi|514809382|ref|XP_004979517.1|:0.0	IPR000719=Protein kinase domain ; IPR001611=Leucine-rich repeat ; IPR002290=Serine/threonine- /dual specificity protein kinase, catalytic domain ; IPR003591=Leucine-rich repeat, typical subtype ; IPR008271=Serine/threonine-protein kinase, active site ; IPR011009=Protein kinase-like domain ; IPR013210=Leucine-rich repeat-containing N-terminal, type 2	GO:0004672=molecular_function:protein kinase activity ; GO:0004674=molecular_function:protein serine/threonine kinase activity ; GO:0005515=molecular_function:protein binding ; GO:0005524=molecular_function:ATP binding ; GO:0006468=biological_process:protein phosphorylation ; GO:0016772=molecular_function:transferase activity, transferring phosphorus-containing groups
DJ123	maker-scaffold_1056-pred_gff_Fgenesh-gene-0.9	scaffold_1056:75194-82496:-	Os03g0691800 [Oryza sativa Japonica Group]:gi|115454713|ref|NP_001050957.1|:7e-35	IPR011042=Six-bladed beta-propeller, TolB-like ; IPR012938=Glucose/Sorbosone dehydrogenase	GO:0005975=biological_process:carbohydrate metabolic process ; GO:0016901=molecular_function:oxidoreductase activity, acting on the CH-OH group of donors, quinone or similar compound as acceptor ; GO:0048038=molecular_function:quinone binding
DJ123	maker-scaffold_145-pred_gff_Fgenesh-gene-2.0	scaffold_145:206812-208239:-	Os05g0117600 [Oryza sativa Japonica Group]:gi|297723641|ref|NP_001174184.1|:0.0	IPR001810=F-box domain	GO:0005515=molecular_function:protein binding
DJ123	snap-scaffold_145-processed-gene-2.11	scaffold_145:208854-209156:-	no_hit	no_ipr	no_go
DJ123	maker-scaffold_1846-snap-gene-0.2	scaffold_1846:442-2917:+	Os11g0668000 [Oryza sativa Japonica Group]:gi|297612345|ref|NP_001068424.2|:8e-167	IPR000767=Disease resistance protein ; IPR002182=NB-ARC ; IPR027417=P-loop containing nucleoside triphosphate hydrolase	GO:0006952=biological_process:defense response ; GO:0043531=molecular_function:ADP binding
DJ123	maker-scaffold_356-pred_gff_Fgenesh-gene-0.9	scaffold_356:59499-61429:-	Os01g0221300 [Oryza sativa Japonica Group]:gi|115435346|ref|NP_001042431.1|:0.0	no_ipr	no_go
DJ123	maker-scaffold_356-pred_gff_Fgenesh-gene-0.3	scaffold_356:22019-22276:-	Os01g0220300 [Oryza sativa Japonica Group]:gi|115435334|ref|NP_001042425.1|:9e-42	no_ipr	no_go
DJ123	maker-scaffold_356-snap-gene-0.33	scaffold_356:23767-29851:+	no_hit	no_ipr	no_go
DJ123	maker-scaffold_356-snap-gene-0.41	scaffold_356:38768-41353:-	no_hit	no_ipr	no_go
DJ123	maker-scaffold_356-snap-gene-0.35	scaffold_356:77313-78089:+	Os04g0177400, partial [Oryza sativa Japonica Group]:gi|297722817|ref|NP_001173772.1|:5e-25	no_ipr	no_go
DJ123	maker-scaffold_356-pred_gff_Fgenesh-gene-1.22	scaffold_356:96053-97161:+	Os01g0221600 [Oryza sativa Japonica Group]:gi|115435350|ref|NP_001042433.1|:0.0	no_ipr	no_go
DJ123	maker-scaffold_356-pred_gff_Fgenesh-gene-1.5	scaffold_356:175468-176818:+	Os01g0222600 [Oryza sativa Japonica Group]:gi|115435360|ref|NP_001042438.1|:9e-55	no_ipr	no_go
DJ123	snap-scaffold_356-processed-gene-1.38	scaffold_356:153661-154455:-	PREDICTED: putative DNA-binding protein ESCAROLA-like [Glycine max]:gi|571571695|ref|XP_006606925.1|:4e-45	IPR005175=Domain of unknown function DUF296 ; IPR014476=Predicted AT-hook DNA-binding	no_go
DJ123	snap-scaffold_646-processed-gene-0.15	scaffold_646:151970-153074:+	Os04g0147200 [Oryza sativa Japonica Group]:gi|297722773|ref|NP_001173750.1|:2e-118	IPR025315=Domain of unknown function DUF4220	no_go
DJ123	maker-scaffold_132-snap-gene-1.25	scaffold_132:93651-95668:-	hypothetical protein SORBIDRAFT_07g021965, partial [Sorghum bicolor]:gi|242081629|ref|XP_002445583.1|:2e-51	no_ipr	no_go
DJ123	maker-scaffold_132-snap-gene-1.26	scaffold_132:95726-96724:-	no_hit	no_ipr	no_go
DJ123	maker-scaffold_264-pred_gff_Fgenesh-gene-2.1	scaffold_264:275447-276058:+	Os06g0553200 [Oryza sativa Japonica Group]:gi|115468490|ref|NP_001057844.1|:2e-129	no_ipr	no_go
DJ123	maker-scaffold_264-snap-gene-2.31	scaffold_264:266617-266997:-	hypothetical protein SORBIDRAFT_07g005820 [Sorghum bicolor]:gi|242078481|ref|XP_002444009.1|:4e-26	no_ipr	no_go
DJ123	maker-scaffold_264-snap-gene-2.30	scaffold_264:254618-261827:-	PREDICTED: probable LRR receptor-like serine/threonine-protein kinase At1g56130-like [Setaria italica]:gi|514726120|ref|XP_004955901.1|:7e-63	IPR001611=Leucine-rich repeat	GO:0005515=molecular_function:protein binding
DJ123	maker-scaffold_1999-snap-gene-0.2	scaffold_1999:1100-7475:+	no_hit	no_ipr	no_go
DJ123	maker-scaffold_328-pred_gff_Fgenesh-gene-0.2	scaffold_328:59850-62401:-	PREDICTED: MATE efflux family protein 9-like isoform 1 [Brachypodium distachyon]:gi|357162957|ref|XP_003579577.1|:0.0	IPR001611=Leucine-rich repeat ; IPR013210=Leucine-rich repeat-containing N-terminal, type 2	GO:0005515=molecular_function:protein binding
DJ123	maker-scaffold_607-pred_gff_Fgenesh-gene-0.1	scaffold_607:62129-64670:-	Os10g0477100 [Oryza sativa Japonica Group]:gi|115482522|ref|NP_001064854.1|:0.0	IPR007658=Protein of unknown function DUF594 ; IPR025315=Domain of unknown function DUF4220	no_go
DJ123	maker-scaffold_83-snap-gene-2.19	scaffold_83:268037-269450:-	hypothetical protein SORBIDRAFT_05g006740 [Sorghum bicolor]:gi|242067933|ref|XP_002449243.1|:3e-118	IPR002110=Ankyrin repeat ; IPR020683=Ankyrin repeat-containing domain ; IPR027001=Caskin/Ankyrin repeat-containing protein ; IPR027002=Ankyrin repeat-containing protein At2g01680	GO:0005515=molecular_function:protein binding
DJ123	maker-scaffold_1239-snap-gene-0.9	scaffold_1239:8965-19006:-	hypothetical protein SORBIDRAFT_06g013770 [Sorghum bicolor]:gi|242075528|ref|XP_002447700.1|:0.0	IPR000767=Disease resistance protein ; IPR002182=NB-ARC ; IPR027417=P-loop containing nucleoside triphosphate hydrolase	GO:0006952=biological_process:defense response ; GO:0043531=molecular_function:ADP binding
DJ123	maker-scaffold_357-pred_gff_Fgenesh-gene-1.14	scaffold_357:272781-273242:+	Os03g0349600 [Oryza sativa Japonica Group]:gi|297722105|ref|NP_001173416.1|:1e-26	no_ipr	no_go
DJ123	maker-scaffold_327-pred_gff_Fgenesh-gene-1.9	scaffold_327:156673-158456:+	Os05g0135200 [Oryza sativa Japonica Group]:gi|115461945|ref|NP_001054572.1|:0.0	no_ipr	no_go
DJ123	maker-scaffold_327-pred_gff_Fgenesh-gene-1.8	scaffold_327:152081-152461:+	no_hit	no_ipr	no_go
DJ123	maker-scaffold_1862-snap-gene-0.4	scaffold_1862:7688-8049:+	PREDICTED: mitochondrial import inner membrane translocase subunit Tim8-like [Brachypodium distachyon]:gi|357148631|ref|XP_003574839.1|:5e-21	IPR004217=Tim10/DDP family zinc finger	no_go
DJ123	maker-scaffold_289-pred_gff_Fgenesh-gene-0.3	scaffold_289:43423-47845:+	hypothetical protein SORBIDRAFT_06g030970 [Sorghum bicolor]:gi|242074588|ref|XP_002447230.1|:4e-82	IPR002182=NB-ARC ; IPR027417=P-loop containing nucleoside triphosphate hydrolase	GO:0043531=molecular_function:ADP binding
DJ123	maker-scaffold_289-snap-gene-0.19	scaffold_289:32916-33410:+	no_hit	no_ipr	no_go
DJ123	maker-scaffold_289-pred_gff_Fgenesh-gene-0.1	scaffold_289:35355-35836:-	no_hit	no_ipr	no_go
DJ123	maker-scaffold_574-pred_gff_Fgenesh-gene-0.12	scaffold_574:138526-140403:+	Os01g0962100 [Oryza sativa Japonica Group]:gi|115442391|ref|NP_001045475.1|:1e-150	IPR001611=Leucine-rich repeat ; IPR003591=Leucine-rich repeat, typical subtype	GO:0005515=molecular_function:protein binding
DJ123	snap-scaffold_1404-processed-gene-0.7	scaffold_1404:40725-43259:+	Os12g0194000 [Oryza sativa Japonica Group]:gi|297728935|ref|NP_001176831.1|:1e-30	no_ipr	no_go
DJ123	maker-scaffold_1404-pred_gff_Fgenesh-gene-0.1	scaffold_1404:8479-12150:-	no_hit	no_ipr	no_go
DJ123	maker-scaffold_1424-snap-gene-0.4	scaffold_1424:34973-39216:+	Os06g0586150 [Oryza sativa Japonica Group]:gi|297725019|ref|NP_001174873.1|:0.0	IPR000719=Protein kinase domain ; IPR001611=Leucine-rich repeat ; IPR002290=Serine/threonine- /dual specificity protein kinase, catalytic domain ; IPR003591=Leucine-rich repeat, typical subtype ; IPR008271=Serine/threonine-protein kinase, active site ; IPR011009=Protein kinase-like domain ; IPR013210=Leucine-rich repeat-containing N-terminal, type 2 ; IPR013320=Concanavalin A-like lectin/glucanas…	GO:0004672=molecular_function:protein kinase activity ; GO:0004674=molecular_function:protein serine/threonine kinase activity ; GO:0005515=molecular_function:protein binding ; GO:0005524=molecular_function:ATP binding ; GO:0006468=biological_process:protein phosphorylation ; GO:0016772=molecular_function:transferase activity, transferring phosphorus-containing groups
DJ123	maker-scaffold_1424-pred_gff_Fgenesh-gene-0.0	scaffold_1424:12608-13649:-	Os05g0274300 [Oryza sativa Japonica Group]:gi|115462943|ref|NP_001055071.1|:0.0	no_ipr	no_go
DJ123	maker-scaffold_1266-snap-gene-0.21	scaffold_1266:57392-59804:+	hypothetical protein SORBIDRAFT_03g043960 [Sorghum bicolor]:gi|242059693|ref|XP_002458992.1|:6e-33	IPR003657=DNA-binding WRKY	GO:0003700=molecular_function:sequence-specific DNA binding transcription factor activity ; GO:0006355=biological_process:regulation of transcription, DNA-templated ; GO:0043565=molecular_function:sequence-specific DNA binding
DJ123	snap-scaffold_637-processed-gene-0.45	scaffold_637:157621-159729:+	no_hit	no_ipr	no_go
DJ123	maker-scaffold_448-pred_gff_Fgenesh-gene-0.6	scaffold_448:66318-66809:-	Os06g0726900 [Oryza sativa Japonica Group]:gi|297606543|ref|NP_001058633.2|:0.0	no_ipr	no_go
DJ123	maker-scaffold_1589-snap-gene-0.6	scaffold_1589:19086-25599:-	Os11g0101200 [Oryza sativa Japonica Group]:gi|115483703|ref|NP_001065223.1|:1e-24	IPR010402=CCT domain	GO:0005515=molecular_function:protein binding
DJ123	maker-scaffold_15-snap-gene-4.22	scaffold_15:436675-437123:+	PREDICTED: CLIP-associated protein-like [Setaria italica]:gi|514802547|ref|XP_004976166.1|:0.0	no_ipr	no_go
DJ123	snap-scaffold_97-processed-gene-0.7	scaffold_97:69739-70191:+	no_hit	no_ipr	no_go
DJ123	maker-scaffold_477-snap-gene-0.11	scaffold_477:56964-57424:-	Os10g0467900 [Oryza sativa Japonica Group]:gi|297610621|ref|NP_001064812.2|:9e-24	no_ipr	no_go
DJ123	snap-scaffold_398-processed-gene-1.46	scaffold_398:225885-228225:+	Os06g0146800 [Oryza sativa Japonica Group]:gi|115466396|ref|NP_001056797.1|:1e-48	no_ipr	no_go
DJ123	maker-scaffold_398-pred_gff_Fgenesh-gene-1.25	scaffold_398:220531-220908:+	Os06g0147100 [Oryza sativa Japonica Group]:gi|115466402|ref|NP_001056800.1|:6e-39	no_ipr	no_go
DJ123	snap-scaffold_398-processed-gene-1.47	scaffold_398:229286-229600:+	Os06g0146600 [Oryza sativa Japonica Group]:gi|115466394|ref|NP_001056796.1|:7e-44	no_ipr	no_go
DJ123	snap-scaffold_398-processed-gene-1.69	scaffold_398:214470-215001:-	Os06g0147300 [Oryza sativa Japonica Group]:gi|115466406|ref|NP_001056802.1|:1e-54	no_ipr	no_go
DJ123	snap-scaffold_1-processed-gene-12.29	scaffold_1:1270392-1270873:-	no_hit	no_ipr	no_go
DJ123	snap-scaffold_680-processed-gene-0.17	scaffold_680:44360-44695:-	no_hit	no_ipr	no_go
DJ123	maker-scaffold_904-snap-gene-0.27	scaffold_904:17324-21503:+	Os11g0654800 [Oryza sativa Japonica Group]:gi|115486483|ref|NP_001068385.1|:0.0	no_ipr	no_go
DJ123	maker-scaffold_611-snap-gene-0.41	scaffold_611:93728-97209:-	PREDICTED: probable alpha,alpha-trehalose-phosphate synthase [UDP-forming] 8-like [Brachypodium distachyon]:gi|357147778|ref|XP_003574481.1|:5e-11	IPR001830=Glycosyl transferase, family 20	GO:0003824=molecular_function:catalytic activity ; GO:0005992=biological_process:trehalose biosynthetic process
DJ123	maker-scaffold_92-snap-gene-1.24	scaffold_92:99147-111558:+	Os11g0227000 [Oryza sativa Japonica Group]:gi|115484799|ref|NP_001067543.1|:7e-42	IPR001547=Glycoside hydrolase, family 5 ; IPR008999=Actin cross-linking ; IPR010431=Fascin ; IPR013781=Glycoside hydrolase, catalytic domain ; IPR017853=Glycoside hydrolase, superfamily ; IPR018087=Glycoside hydrolase, family 5, conserved site	GO:0003824=molecular_function:catalytic activity ; GO:0004553=molecular_function:hydrolase activity, hydrolyzing O-glycosyl compounds ; GO:0005975=biological_process:carbohydrate metabolic process ; GO:0030674=molecular_function:protein binding, bridging ; GO:0051015=molecular_function:actin filament binding
DJ123	maker-scaffold_92-snap-gene-1.35	scaffold_92:134285-136025:-	PREDICTED: calmodulin-binding transcription activator 3-like isoform X3 [Setaria italica]:gi|514821428|ref|XP_004985394.1|:2e-66	IPR005559=CG-1 DNA-binding domain	GO:0003677=molecular_function:DNA binding ; GO:0005634=cellular_component:nucleus
DJ123	snap-scaffold_1928-processed-gene-0.0	scaffold_1928:334-684:+	no_hit	no_ipr	no_go
DJ123	snap-scaffold_617-processed-gene-0.2	scaffold_617:78517-79149:-	no_hit	no_ipr	no_go
DJ123	maker-scaffold_455-pred_gff_Fgenesh-gene-1.6	scaffold_455:220202-223110:+	Os10g0351414 [Oryza sativa Japonica Group]:gi|297727473|ref|NP_001176100.1|:6e-21	no_ipr	no_go
DJ123	maker-scaffold_455-snap-gene-1.35	scaffold_455:139626-140486:-	no_hit	IPR022146=Protein of unknown function DUF3678	no_go
DJ123	maker-scaffold_455-snap-gene-1.37	scaffold_455:204082-214491:-	PREDICTED: F-box protein CPR30-like [Setaria italica]:gi|514711073|ref|XP_004952189.1|:4e-107	IPR001810=F-box domain ; IPR017451=F-box associated interaction domain	GO:0005515=molecular_function:protein binding
DJ123	maker-scaffold_455-snap-gene-1.38	scaffold_455:228092-229599:-	PREDICTED: F-box protein CPR30-like [Setaria italica]:gi|514711073|ref|XP_004952189.1|:6e-105	IPR001810=F-box domain ; IPR013187=F-box associated domain, type 3 ; IPR017451=F-box associated interaction domain	GO:0005515=molecular_function:protein binding
DJ123	maker-scaffold_1093-snap-gene-0.40	scaffold_1093:75339-76638:-	Os07g0570550 [Oryza sativa Japonica Group]:gi|297725805|ref|NP_001175266.1|:7e-58	IPR001841=Zinc finger, RING-type ; IPR012886=Formiminotransferase, N-terminal subdomain ; IPR013083=Zinc finger, RING/FYVE/PHD-type ; IPR022384=Formiminotransferas, N- and C-terminal subdomains	GO:0005515=molecular_function:protein binding ; GO:0005542=molecular_function:folic acid binding ; GO:0008152=biological_process:metabolic process ; GO:0008270=molecular_function:zinc ion binding ; GO:0016740=molecular_function:transferase activity
DJ123	maker-scaffold_915-snap-gene-0.30	scaffold_915:90020-98080:+	no_hit	no_ipr	no_go
DJ123	maker-scaffold_915-pred_gff_Fgenesh-gene-0.0	scaffold_915:8562-11330:-	Os07g0569100 [Oryza sativa Japonica Group]:gi|115472875|ref|NP_001060036.1|:0.0	IPR000767=Disease resistance protein ; IPR002182=NB-ARC ; IPR025875=Leucine rich repeat 4 ; IPR027417=P-loop containing nucleoside triphosphate hydrolase	GO:0006952=biological_process:defense response ; GO:0043531=molecular_function:ADP binding
DJ123	maker-scaffold_915-snap-gene-0.32	scaffold_915:89805-90468:-	no_hit	no_ipr	no_go
DJ123	maker-scaffold_626-pred_gff_Fgenesh-gene-0.5	scaffold_626:32469-33890:+	PREDICTED: uncharacterized protein LOC101756562 [Setaria italica]:gi|514735954|ref|XP_004958289.1|:0.0	IPR001461=Aspartic peptidase ; IPR021109=Aspartic peptidase domain	GO:0004190=molecular_function:aspartic-type endopeptidase activity ; GO:0006508=biological_process:proteolysis
DJ123	maker-scaffold_626-pred_gff_Fgenesh-gene-0.1	scaffold_626:3993-5290:+	no_hit	no_ipr	no_go
DJ123	maker-scaffold_626-snap-gene-0.46	scaffold_626:3822-7539:-	no_hit	no_ipr	no_go
DJ123	maker-scaffold_626-snap-gene-0.47	scaffold_626:12625-13969:-	Os02g0133700 [Oryza sativa Japonica Group]:gi|115444055|ref|NP_001045807.1|:8e-45	IPR001461=Aspartic peptidase ; IPR021109=Aspartic peptidase domain	GO:0004190=molecular_function:aspartic-type endopeptidase activity ; GO:0006508=biological_process:proteolysis
DJ123	maker-scaffold_82-snap-gene-2.12	scaffold_82:229279-232565:-	no_hit	no_ipr	no_go
DJ123	snap-scaffold_82-processed-gene-1.14	scaffold_82:100034-100561:+	Os01g0547400 [Oryza sativa Japonica Group]:gi|297596982|ref|NP_001043288.2|:2e-13	no_ipr	no_go
DJ123	maker-scaffold_82-pred_gff_Fgenesh-gene-1.8	scaffold_82:181198-185360:-	Os06g0586150 [Oryza sativa Japonica Group]:gi|297725019|ref|NP_001174873.1|:0.0	IPR000719=Protein kinase domain ; IPR001611=Leucine-rich repeat ; IPR002290=Serine/threonine- /dual specificity protein kinase, catalytic domain ; IPR003591=Leucine-rich repeat, typical subtype ; IPR008271=Serine/threonine-protein kinase, active site ; IPR011009=Protein kinase-like domain ; IPR013210=Leucine-rich repeat-containing N-terminal, type 2 ; IPR017441=Protein kinase, ATP binding site	GO:0004672=molecular_function:protein kinase activity ; GO:0004674=molecular_function:protein serine/threonine kinase activity ; GO:0005515=molecular_function:protein binding ; GO:0005524=molecular_function:ATP binding ; GO:0006468=biological_process:protein phosphorylation ; GO:0016772=molecular_function:transferase activity, transferring phosphorus-containing groups
DJ123	maker-scaffold_82-snap-gene-1.36	scaffold_82:178888-179490:+	no_hit	no_ipr	no_go
DJ123	maker-scaffold_1030-pred_gff_Fgenesh-gene-0.5	scaffold_1030:57262-62369:+	Os06g0646500, partial [Oryza sativa Japonica Group]:gi|297606267|ref|NP_001058199.2|:3e-161	IPR000767=Disease resistance protein ; IPR002182=NB-ARC ; IPR027417=P-loop containing nucleoside triphosphate hydrolase	GO:0006952=biological_process:defense response ; GO:0043531=molecular_function:ADP binding
DJ123	maker-scaffold_1030-snap-gene-0.30	scaffold_1030:32375-42664:-	Os05g0250700 [Oryza sativa Japonica Group]:gi|297604142|ref|NP_001055028.2|:0.0	IPR000767=Disease resistance protein ; IPR002182=NB-ARC ; IPR003593=AAA+ ATPase domain ; IPR027417=P-loop containing nucleoside triphosphate hydrolase	GO:0000166=molecular_function:nucleotide binding ; GO:0006952=biological_process:defense response ; GO:0017111=molecular_function:nucleoside-triphosphatase activity ; GO:0043531=molecular_function:ADP binding
DJ123	maker-scaffold_897-pred_gff_Fgenesh-gene-0.0	scaffold_897:23545-23991:-	PREDICTED: uncharacterized protein LOC101760235 [Setaria italica]:gi|514805770|ref|XP_004977743.1|:1e-96	no_ipr	no_go
DJ123	maker-scaffold_533-pred_gff_Fgenesh-gene-1.4	scaffold_533:126234-128699:+	Os11g0618700 [Oryza sativa Japonica Group]:gi|297728587|ref|NP_001176657.1|:0.0	IPR007658=Protein of unknown function DUF594 ; IPR025315=Domain of unknown function DUF4220	no_go
DJ123	maker-scaffold_533-snap-gene-1.39	scaffold_533:140434-140876:+	PREDICTED: BTB/POZ and MATH domain-containing protein 2-like [Brachypodium distachyon]:gi|357156045|ref|XP_003577323.1|:2e-17	IPR000210=BTB/POZ-like ; IPR011333=BTB/POZ fold ; IPR013069=BTB/POZ	GO:0005515=molecular_function:protein binding
DJ123	snap-scaffold_347-processed-gene-1.35	scaffold_347:197548-197856:+	no_hit	no_ipr	no_go
DJ123	snap-scaffold_347-processed-gene-0.20	scaffold_347:60702-61476:+	vacuolar ATP synthase subunit D 1 [Zea mays]:gi|226490888|ref|NP_001151312.1|:3e-125	IPR002699=ATPase, V1 complex, subunit D	GO:0042626=molecular_function:ATPase activity, coupled to transmembrane movement of substances
DJ123	maker-scaffold_347-pred_gff_Fgenesh-gene-0.9	scaffold_347:59060-59494:+	Os08g0170700 [Oryza sativa Japonica Group]:gi|297608052|ref|NP_001061092.2|:1e-49	IPR002182=NB-ARC ; IPR027417=P-loop containing nucleoside triphosphate hydrolase	GO:0043531=molecular_function:ADP binding
DJ123	maker-scaffold_347-pred_gff_Fgenesh-gene-0.8	scaffold_347:58483-58752:+	Os02g0436400 [Oryza sativa Japonica Group]:gi|115445913|ref|NP_001046736.1|:0.0	no_ipr	no_go
DJ123	maker-scaffold_347-snap-gene-0.34	scaffold_347:85330-85915:-	no_hit	no_ipr	no_go
DJ123	maker-scaffold_428-snap-gene-0.13	scaffold_428:10162-19057:-	PREDICTED: wall-associated receptor kinase 5-like [Setaria italica]:gi|514806117|ref|XP_004977916.1|:0.0	IPR000719=Protein kinase domain ; IPR000742=Epidermal growth factor-like domain ; IPR001881=EGF-like calcium-binding domain ; IPR002290=Serine/threonine- /dual specificity protein kinase, catalytic domain ; IPR008271=Serine/threonine-protein kinase, active site ; IPR011009=Protein kinase-like domain ; IPR013320=Concanavalin A-like lectin/glucanase, subgroup ; IPR017441=Protein kinase, ATP binding…	GO:0004672=molecular_function:protein kinase activity ; GO:0004674=molecular_function:protein serine/threonine kinase activity ; GO:0005509=molecular_function:calcium ion binding ; GO:0005515=molecular_function:protein binding ; GO:0005524=molecular_function:ATP binding ; GO:0006468=biological_process:protein phosphorylation ; GO:0016772=molecular_function:transferase activity, transferring phosp…
DJ123	maker-scaffold_1275-pred_gff_Fgenesh-gene-0.1	scaffold_1275:44119-44400:-	no_hit	no_ipr	no_go
DJ123	maker-scaffold_1025-snap-gene-0.38	scaffold_1025:81379-89997:+	Os03g0643100, partial [Oryza sativa Japonica Group]:gi|297601377|ref|NP_001050751.2|:0.0	IPR016024=Armadillo-type fold	GO:0005488=molecular_function:binding
DJ123	maker-scaffold_1025-snap-gene-0.37	scaffold_1025:72887-73305:+	Os12g0548800 [Oryza sativa Japonica Group]:gi|115488974|ref|NP_001066974.1|:8e-19	no_ipr	no_go
DJ123	maker-scaffold_1025-snap-gene-0.40	scaffold_1025:42445-43793:-	Os07g0114400 [Oryza sativa Japonica Group]:gi|115470307|ref|NP_001058752.1|:0.0	IPR011989=Armadillo-like helical ; IPR016024=Armadillo-type fold	GO:0005488=molecular_function:binding
DJ123	maker-scaffold_1025-snap-gene-0.41	scaffold_1025:43821-44066:-	no_hit	no_ipr	no_go
DJ123	maker-scaffold_1025-snap-gene-0.42	scaffold_1025:46143-46480:-	no_hit	no_ipr	no_go
DJ123	maker-scaffold_1446-snap-gene-0.12	scaffold_1446:18908-22540:-	PREDICTED: wall-associated receptor kinase 4-like [Brachypodium distachyon]:gi|357155192|ref|XP_003577038.1|:7e-94	IPR000742=Epidermal growth factor-like domain ; IPR025287=Wall-associated receptor kinase galacturonan-binding domain	GO:0005515=molecular_function:protein binding ; GO:0030247=molecular_function:polysaccharide binding
DJ123	maker-scaffold_1302-snap-gene-0.6	scaffold_1302:10292-12004:+	hypothetical protein SORBIDRAFT_08g006170 [Sorghum bicolor]:gi|242085150|ref|XP_002443000.1|:9e-16	no_ipr	no_go
DJ123	maker-scaffold_665-snap-gene-0.62	scaffold_665:59736-61374:-	Os05g0581900 [Oryza sativa Japonica Group]:gi|115465669|ref|NP_001056434.1|:1e-173	no_ipr	no_go
DJ123	maker-scaffold_1768-pred_gff_Fgenesh-gene-0.0	scaffold_1768:8357-9859:+	PREDICTED: putative disease resistance protein RGA1-like [Setaria italica]:gi|514773812|ref|XP_004967830.1|:8e-134	IPR027417=P-loop containing nucleoside triphosphate hydrolase	no_go
DJ123	snap-scaffold_360-processed-gene-0.5	scaffold_360:20000-20881:+	no_hit	no_ipr	no_go
DJ123	snap-scaffold_360-processed-gene-0.8	scaffold_360:22616-24410:-	no_hit	IPR001002=Chitin-binding, type 1	GO:0008061=molecular_function:chitin binding
DJ123	snap-scaffold_360-processed-gene-0.9	scaffold_360:28971-29243:-	no_hit	no_ipr	no_go
DJ123	maker-scaffold_360-snap-gene-2.24	scaffold_360:213487-214173:-	no_hit	no_ipr	no_go
DJ123	maker-scaffold_1365-pred_gff_Fgenesh-gene-0.0	scaffold_1365:8043-11652:+	no_hit	no_ipr	no_go
DJ123	snap-scaffold_1365-processed-gene-0.10	scaffold_1365:15918-16241:-	no_hit	no_ipr	no_go
DJ123	maker-scaffold_1365-pred_gff_Fgenesh-gene-0.3	scaffold_1365:39110-48738:-	PREDICTED: transcription factor bHLH96-like [Setaria italica]:gi|514716501|ref|XP_004953510.1|:7e-102	IPR000719=Protein kinase domain ; IPR002290=Serine/threonine- /dual specificity protein kinase, catalytic domain ; IPR008271=Serine/threonine-protein kinase, active site ; IPR011009=Protein kinase-like domain ; IPR013320=Concanavalin A-like lectin/glucanase, subgroup ; IPR021720=Malectin	GO:0004672=molecular_function:protein kinase activity ; GO:0004674=molecular_function:protein serine/threonine kinase activity ; GO:0005524=molecular_function:ATP binding ; GO:0006468=biological_process:protein phosphorylation ; GO:0016772=molecular_function:transferase activity, transferring phosphorus-containing groups
DJ123	maker-scaffold_1365-snap-gene-0.15	scaffold_1365:29714-32822:-	Os08g0203300, partial [Oryza sativa Japonica Group]:gi|115475251|ref|NP_001061222.1|:2e-40	IPR021720=Malectin	no_go
DJ123	snap-scaffold_224-processed-gene-2.19	scaffold_224:254565-255005:+	no_hit	no_ipr	no_go
DJ123	maker-scaffold_272-pred_gff_Fgenesh-gene-0.3	scaffold_272:43230-47744:-	hypothetical protein SORBIDRAFT_05g024070 [Sorghum bicolor]:gi|242069103|ref|XP_002449828.1|:0.0	IPR000767=Disease resistance protein ; IPR002182=NB-ARC ; IPR027417=P-loop containing nucleoside triphosphate hydrolase	GO:0006952=biological_process:defense response ; GO:0043531=molecular_function:ADP binding
DJ123	snap-scaffold_42-processed-gene-5.9	scaffold_42:500442-501319:+	hypothetical protein SORBIDRAFT_03g005610 [Sorghum bicolor]:gi|242052067|ref|XP_002455179.1|:9e-51	IPR007750=Protein of unknown function DUF674	no_go
DJ123	maker-scaffold_42-snap-gene-5.23	scaffold_42:526154-536027:-	hypothetical protein SORBIDRAFT_03g007710 [Sorghum bicolor]:gi|242056649|ref|XP_002457470.1|:5e-67	IPR004162=E3 ubiquitin-protein ligase SINA like ; IPR008974=TRAF-like ; IPR013010=Zinc finger, SIAH-type ; IPR013083=Zinc finger, RING/FYVE/PHD-type ; IPR013323=SIAH-type domain ; IPR018121=Seven-in-absentia protein, TRAF-like domain	GO:0004842=molecular_function:ubiquitin-protein ligase activity ; GO:0005515=molecular_function:protein binding ; GO:0005634=cellular_component:nucleus ; GO:0006511=biological_process:ubiquitin-dependent protein catabolic process ; GO:0007275=biological_process:multicellular organismal development ; GO:0008270=molecular_function:zinc ion binding ; GO:0016567=biological_process:protein ubiquitinat…
DJ123	snap-scaffold_42-processed-gene-5.14	scaffold_42:520166-520393:-	no_hit	no_ipr	no_go
DJ123	maker-scaffold_1686-snap-gene-0.5	scaffold_1686:14607-17254:+	Os02g0433600 [Oryza sativa Japonica Group]:gi|115445901|ref|NP_001046730.1|:0.0	no_ipr	no_go
DJ123	maker-scaffold_1358-snap-gene-0.21	scaffold_1358:1763-10476:-	no_hit	no_ipr	no_go
DJ123	maker-scaffold_11-snap-gene-1.50	scaffold_11:101894-102628:-	Os01g0784000, partial [Oryza sativa Japonica Group]:gi|115440359|ref|NP_001044459.1|:3e-39	no_ipr	no_go
DJ123	maker-scaffold_1392-pred_gff_Fgenesh-gene-0.2	scaffold_1392:4853-14690:+	PREDICTED: receptor-like serine/threonine-protein kinase SD1-8-like [Setaria italica]:gi|514806810|ref|XP_004978262.1|:0.0	IPR000719=Protein kinase domain ; IPR000858=S-locus glycoprotein ; IPR001245=Serine-threonine/tyrosine-protein kinase catalytic domain ; IPR001480=Bulb-type lectin domain ; IPR003609=Apple-like ; IPR011009=Protein kinase-like domain ; IPR013227=PAN-2 domain	GO:0004672=molecular_function:protein kinase activity ; GO:0005524=molecular_function:ATP binding ; GO:0006468=biological_process:protein phosphorylation ; GO:0016772=molecular_function:transferase activity, transferring phosphorus-containing groups ; GO:0048544=biological_process:recognition of pollen
DJ123	maker-scaffold_1392-snap-gene-0.7	scaffold_1392:25260-32447:-	PREDICTED: receptor-like serine/threonine-protein kinase SD1-8-like [Brachypodium distachyon]:gi|357162250|ref|XP_003579351.1|:5e-40	IPR000719=Protein kinase domain ; IPR002290=Serine/threonine- /dual specificity protein kinase, catalytic domain ; IPR008271=Serine/threonine-protein kinase, active site ; IPR011009=Protein kinase-like domain	GO:0004672=molecular_function:protein kinase activity ; GO:0004674=molecular_function:protein serine/threonine kinase activity ; GO:0005524=molecular_function:ATP binding ; GO:0006468=biological_process:protein phosphorylation ; GO:0016772=molecular_function:transferase activity, transferring phosphorus-containing groups
DJ123	maker-scaffold_621-snap-gene-0.63	scaffold_621:168418-170055:+	PREDICTED: probable NADH dehydrogenase-like [Brachypodium distachyon]:gi|357122343|ref|XP_003562875.1|:4e-11	no_ipr	no_go
DJ123	maker-scaffold_621-pred_gff_Fgenesh-gene-0.11	scaffold_621:116250-119160:-	PREDICTED: uncharacterized protein LOC101755589 isoform X1 [Setaria italica]:gi|514793613|ref|XP_004972858.1|:2e-72	IPR007658=Protein of unknown function DUF594 ; IPR025315=Domain of unknown function DUF4220	no_go
DJ123	maker-scaffold_116-pred_gff_Fgenesh-gene-0.6	scaffold_116:50249-57524:+	binding protein [Arabidopsis lyrata subsp. lyrata]:gi|297812077|ref|XP_002873922.1|:3e-55	IPR011989=Armadillo-like helical ; IPR016024=Armadillo-type fold	GO:0005488=molecular_function:binding
DJ123	maker-scaffold_2-pred_gff_Fgenesh-gene-0.3	scaffold_2:33601-40166:-	Os11g0446000 [Oryza sativa Japonica Group]:gi|297611768|ref|NP_001067826.2|:4e-31	IPR008985=Concanavalin A-like lectin/glucanases superfamily ; IPR013320=Concanavalin A-like lectin/glucanase, subgroup ; IPR014895=Alginate lyase 2	no_go
DJ123	maker-scaffold_86-snap-gene-3.33	scaffold_86:340126-361377:-	PREDICTED: UPF0481 protein At3g47200-like [Brachypodium distachyon]:gi|357142799|ref|XP_003572698.1|:2e-73	IPR004158=Protein of unknown function DUF247, plant	no_go
DJ123	maker-scaffold_86-snap-gene-5.41	scaffold_86:568234-568882:-	PREDICTED: uncharacterized protein LOC100831059 [Brachypodium distachyon]:gi|357150407|ref|XP_003575448.1|:6e-51	no_ipr	no_go
DJ123	snap-scaffold_2192-processed-gene-0.1	scaffold_2192:3951-4403:-	PREDICTED: uncharacterized protein LOC100840995 [Brachypodium distachyon]:gi|357167097|ref|XP_003581002.1|:3e-59	IPR015500=Peptidase S8, subtilisin-related	no_go
DJ123	maker-scaffold_1445-pred_gff_Fgenesh-gene-0.0	scaffold_1445:25584-27052:-	Os07g0283600 [Oryza sativa Japonica Group]:gi|297725559|ref|NP_001175143.1|:0.0	no_ipr	no_go
DJ123	maker-scaffold_1440-snap-gene-0.10	scaffold_1440:18258-20927:+	Os06g0151700 [Oryza sativa Japonica Group]:gi|115466460|ref|NP_001056829.1|:0.0	IPR000719=Protein kinase domain ; IPR002290=Serine/threonine- /dual specificity protein kinase, catalytic domain ; IPR008271=Serine/threonine-protein kinase, active site ; IPR011009=Protein kinase-like domain ; IPR017441=Protein kinase, ATP binding site	GO:0004672=molecular_function:protein kinase activity ; GO:0004674=molecular_function:protein serine/threonine kinase activity ; GO:0005524=molecular_function:ATP binding ; GO:0006468=biological_process:protein phosphorylation ; GO:0016772=molecular_function:transferase activity, transferring phosphorus-containing groups
DJ123	snap-scaffold_1388-processed-gene-0.10	scaffold_1388:14435-15178:+	no_hit	no_ipr	no_go
DJ123	maker-scaffold_185-snap-gene-3.35	scaffold_185:384801-387893:+	Os09g0328600 [Oryza sativa Japonica Group]:gi|297726831|ref|NP_001175779.1|:0.0	IPR002110=Ankyrin repeat ; IPR020683=Ankyrin repeat-containing domain ; IPR026961=PGG domain ; IPR027001=Caskin/Ankyrin repeat-containing protein ; IPR027002=Ankyrin repeat-containing protein At2g01680	GO:0005515=molecular_function:protein binding
DJ123	maker-scaffold_185-snap-gene-3.36	scaffold_185:400974-407073:+	Os09g0328600 [Oryza sativa Japonica Group]:gi|297726831|ref|NP_001175779.1|:0.0	IPR002110=Ankyrin repeat ; IPR020683=Ankyrin repeat-containing domain ; IPR026961=PGG domain	GO:0005515=molecular_function:protein binding
DJ123	maker-scaffold_185-snap-gene-3.40	scaffold_185:432535-437779:-	PREDICTED: uncharacterized protein LOC100836991 [Brachypodium distachyon]:gi|357153349|ref|XP_003576423.1|:0.0	IPR000767=Disease resistance protein ; IPR001611=Leucine-rich repeat ; IPR002182=NB-ARC ; IPR027417=P-loop containing nucleoside triphosphate hydrolase	GO:0005515=molecular_function:protein binding ; GO:0006952=biological_process:defense response ; GO:0043531=molecular_function:ADP binding
DJ123	snap-scaffold_185-processed-gene-3.27	scaffold_185:395004-395438:-	Os02g0511600 [Oryza sativa Japonica Group]:gi|115446315|ref|NP_001046937.1|:1e-39	no_ipr	no_go
DJ123	maker-scaffold_66-pred_gff_Fgenesh-gene-0.6	scaffold_66:45699-48113:-	Os03g0233800 [Oryza sativa Japonica Group]:gi|115451749|ref|NP_001049475.1|:0.0	IPR007658=Protein of unknown function DUF594 ; IPR025315=Domain of unknown function DUF4220	no_go
DJ123	maker-scaffold_661-snap-gene-0.56	scaffold_661:56951-58646:+	Os12g0261300 [Oryza sativa Japonica Group]:gi|115488066|ref|NP_001066520.1|:5e-122	no_ipr	no_go
DJ123	snap-scaffold_23-processed-gene-8.23	scaffold_23:820549-822061:+	no_hit	no_ipr	no_go
DJ123	maker-scaffold_23-snap-gene-8.60	scaffold_23:924428-927131:-	no_hit	no_ipr	no_go
DJ123	maker-scaffold_189-pred_gff_Fgenesh-gene-1.2	scaffold_189:124022-126044:+	Os04g0573100 [Oryza sativa Japonica Group]:gi|115460024|ref|NP_001053612.1|:0.0	no_ipr	no_go
DJ123	maker-scaffold_189-pred_gff_Fgenesh-gene-3.7	scaffold_189:342839-343390:-	no_hit	no_ipr	no_go
DJ123	maker-scaffold_470-snap-gene-1.64	scaffold_470:224334-225025:-	no_hit	no_ipr	no_go
DJ123	maker-scaffold_470-pred_gff_Fgenesh-gene-0.1	scaffold_470:17576-20279:+	Os05g0565400 [Oryza sativa Japonica Group]:gi|115465477|ref|NP_001056338.1|:0.0	IPR002110=Ankyrin repeat ; IPR020683=Ankyrin repeat-containing domain ; IPR026961=PGG domain ; IPR027001=Caskin/Ankyrin repeat-containing protein ; IPR027002=Ankyrin repeat-containing protein At2g01680	GO:0005515=molecular_function:protein binding
DJ123	maker-scaffold_1525-snap-gene-0.8	scaffold_1525:14273-21675:+	Os11g0211300 [Oryza sativa Japonica Group]:gi|115484689|ref|NP_001067488.1|:0.0	IPR000767=Disease resistance protein ; IPR001611=Leucine-rich repeat ; IPR002182=NB-ARC ; IPR027417=P-loop containing nucleoside triphosphate hydrolase	GO:0005515=molecular_function:protein binding ; GO:0006952=biological_process:defense response ; GO:0043531=molecular_function:ADP binding
DJ123	snap-scaffold_139-processed-gene-0.22	scaffold_139:45076-54348:+	PREDICTED: uncharacterized protein LOC101769716 isoform X2 [Setaria italica]:gi|514751311|ref|XP_004962316.1|:6e-11	no_ipr	no_go
DJ123	maker-scaffold_139-snap-gene-0.44	scaffold_139:61703-64162:+	hypothetical protein SORBIDRAFT_03g016948, partial [Sorghum bicolor]:gi|242057435|ref|XP_002457863.1|:4e-89	IPR027417=P-loop containing nucleoside triphosphate hydrolase	no_go
DJ123	maker-scaffold_139-snap-gene-0.45	scaffold_139:68294-70924:+	hypothetical protein SORBIDRAFT_09g017401, partial [Sorghum bicolor]:gi|242090219|ref|XP_002440942.1|:7e-13	no_ipr	no_go
DJ123	maker-scaffold_139-snap-gene-0.51	scaffold_139:65972-67604:-	Os04g0639800 [Oryza sativa Japonica Group]:gi|297723503|ref|NP_001174115.1|:8e-47	no_ipr	no_go
DJ123	maker-scaffold_1586-snap-gene-0.5	scaffold_1586:12733-15259:+	no_hit	no_ipr	no_go
DJ123	maker-scaffold_1586-pred_gff_Fgenesh-gene-0.0	scaffold_1586:3127-5948:-	Os01g0219600 [Oryza sativa Japonica Group]:gi|115435326|ref|NP_001042421.1|:0.0	IPR004158=Protein of unknown function DUF247, plant	no_go
DJ123	maker-scaffold_713-pred_gff_Fgenesh-gene-0.8	scaffold_713:49034-49243:-	Os11g0140100 [Oryza sativa Japonica Group]:gi|115484093|ref|NP_001065708.1|:2e-111	no_ipr	no_go
DJ123	snap-scaffold_713-processed-gene-0.42	scaffold_713:61186-61640:-	no_hit	no_ipr	no_go
DJ123	maker-scaffold_713-snap-gene-0.61	scaffold_713:62485-65376:-	Os11g0140900 [Oryza sativa Japonica Group]:gi|297727959|ref|NP_001176343.1|:3e-126	no_ipr	no_go
DJ123	snap-scaffold_157-processed-gene-3.46	scaffold_157:375707-376194:-	no_hit	no_ipr	no_go
DJ123	snap-scaffold_1080-processed-gene-0.12	scaffold_1080:599-4514:+	PREDICTED: uncharacterized protein LOC101756753 [Setaria italica]:gi|514759167|ref|XP_004964221.1|:3e-82	IPR000626=Ubiquitin domain ; IPR019955=	GO:0005515=molecular_function:protein binding
DJ123	maker-scaffold_1080-snap-gene-0.29	scaffold_1080:12944-13446:+	hypothetical protein SORBIDRAFT_03g016520 [Sorghum bicolor]:gi|242057425|ref|XP_002457858.1|:2e-90	IPR025315=Domain of unknown function DUF4220	no_go
DJ123	maker-scaffold_259-snap-gene-2.68	scaffold_259:361062-364952:-	PREDICTED: probable LRR receptor-like serine/threonine-protein kinase At3g47570-like [Brachypodium distachyon]:gi|357142852|ref|XP_003572716.1|:0.0	IPR000719=Protein kinase domain ; IPR001611=Leucine-rich repeat ; IPR002290=Serine/threonine- /dual specificity protein kinase, catalytic domain ; IPR003591=Leucine-rich repeat, typical subtype ; IPR011009=Protein kinase-like domain ; IPR013210=Leucine-rich repeat-containing N-terminal, type 2 ; IPR013320=Concanavalin A-like lectin/glucanase, subgroup	GO:0004672=molecular_function:protein kinase activity ; GO:0005515=molecular_function:protein binding ; GO:0005524=molecular_function:ATP binding ; GO:0006468=biological_process:protein phosphorylation ; GO:0016772=molecular_function:transferase activity, transferring phosphorus-containing groups
DJ123	maker-scaffold_856-pred_gff_Fgenesh-gene-0.6	scaffold_856:44566-45015:+	no_hit	no_ipr	no_go
DJ123	maker-scaffold_1203-snap-gene-0.20	scaffold_1203:53119-57547:-	Os09g0343200 [Oryza sativa Japonica Group]:gi|115478667|ref|NP_001062927.1|:0.0	IPR002110=Ankyrin repeat ; IPR020683=Ankyrin repeat-containing domain ; IPR026961=PGG domain ; IPR027001=Caskin/Ankyrin repeat-containing protein ; IPR027002=Ankyrin repeat-containing protein At2g01680	GO:0005515=molecular_function:protein binding
DJ123	maker-scaffold_1203-snap-gene-0.17	scaffold_1203:61912-62657:+	no_hit	no_ipr	no_go
DJ123	maker-scaffold_1203-snap-gene-0.18	scaffold_1203:61223-61897:+	Os04g0200700, partial [Oryza sativa Japonica Group]:gi|297722847|ref|NP_001173787.1|:2e-19	no_ipr	no_go
DJ123	maker-scaffold_1323-pred_gff_Fgenesh-gene-0.0	scaffold_1323:31327-34356:+	Os04g0154800 [Oryza sativa Japonica Group]:gi|115457038|ref|NP_001052119.1|:0.0	IPR000767=Disease resistance protein ; IPR001611=Leucine-rich repeat ; IPR002182=NB-ARC ; IPR027417=P-loop containing nucleoside triphosphate hydrolase	GO:0005515=molecular_function:protein binding ; GO:0006952=biological_process:defense response ; GO:0043531=molecular_function:ADP binding
DJ123	maker-scaffold_1485-snap-gene-0.6	scaffold_1485:4090-14963:+	hypothetical protein SORBIDRAFT_05g017250 [Sorghum bicolor]:gi|242070975|ref|XP_002450764.1|:0.0	IPR000767=Disease resistance protein ; IPR001229=Mannose-binding lectin ; IPR002182=NB-ARC ; IPR027417=P-loop containing nucleoside triphosphate hydrolase	GO:0006952=biological_process:defense response ; GO:0043531=molecular_function:ADP binding
DJ123	snap-scaffold_1485-processed-gene-0.2	scaffold_1485:2267-3138:+	Os12g0178633 [Oryza sativa Japonica Group]:gi|297728909|ref|NP_001176818.1|:6e-13	no_ipr	no_go
DJ123	snap-scaffold_1485-processed-gene-0.5	scaffold_1485:29397-29711:-	no_hit	no_ipr	no_go
DJ123	snap-scaffold_1061-processed-gene-0.11	scaffold_1061:62113-62382:+	Os09g0376400 [Oryza sativa Japonica Group]:gi|297726889|ref|NP_001175808.1|:4e-35	no_ipr	no_go
DJ123	maker-scaffold_1400-snap-gene-0.11	scaffold_1400:10550-11929:+	no_hit	no_ipr	no_go
DJ123	maker-scaffold_1400-pred_gff_Fgenesh-gene-0.4	scaffold_1400:20840-22406:+	PREDICTED: putative disease resistance protein At1g58400-like isoform X2 [Setaria italica]:gi|514760477|ref|XP_004964550.1|:3e-148	IPR001611=Leucine-rich repeat	GO:0005515=molecular_function:protein binding
DJ123	maker-scaffold_1400-snap-gene-0.13	scaffold_1400:2491-14259:-	Os11g0211300 [Oryza sativa Japonica Group]:gi|115484689|ref|NP_001067488.1|:0.0	IPR000767=Disease resistance protein ; IPR001611=Leucine-rich repeat ; IPR002182=NB-ARC ; IPR003591=Leucine-rich repeat, typical subtype ; IPR006553=Leucine-rich repeat, cysteine-containing subtype ; IPR027417=P-loop containing nucleoside triphosphate hydrolase	GO:0005515=molecular_function:protein binding ; GO:0006952=biological_process:defense response ; GO:0043531=molecular_function:ADP binding
DJ123	maker-scaffold_33-pred_gff_Fgenesh-gene-0.0	scaffold_33:20217-20888:-	PREDICTED: calcineurin B-like protein 7-like isoform X1 [Setaria italica]:gi|514711371|ref|XP_004952265.1|:2e-47	IPR007658=Protein of unknown function DUF594	no_go
DJ123	maker-scaffold_1280-pred_gff_Fgenesh-gene-0.1	scaffold_1280:25067-26339:-	hypothetical protein SORBIDRAFT_05g004185, partial [Sorghum bicolor]:gi|242067557|ref|XP_002449055.1|:3e-35	IPR004158=Protein of unknown function DUF247, plant	no_go
DJ123	snap-scaffold_48-processed-gene-2.14	scaffold_48:195400-195747:+	Os04g0274700 [Oryza sativa Japonica Group]:gi|297722925|ref|NP_001173826.1|:1e-14	no_ipr	no_go
DJ123	maker-scaffold_1199-pred_gff_Fgenesh-gene-0.9	scaffold_1199:69180-70013:+	Os01g0706700 [Oryza sativa Japonica Group]:gi|115439477|ref|NP_001044018.1|:0.0	IPR001128=Cytochrome P450 ; IPR002401=Cytochrome P450, E-class, group I ; IPR017972=Cytochrome P450, conserved site	GO:0005506=molecular_function:iron ion binding ; GO:0016705=molecular_function:oxidoreductase activity, acting on paired donors, with incorporation or reduction of molecular oxygen ; GO:0020037=molecular_function:heme binding ; GO:0055114=biological_process:oxidation-reduction process
DJ123	snap-scaffold_1199-processed-gene-0.17	scaffold_1199:65849-69176:+	PREDICTED: premnaspirodiene oxygenase-like [Setaria italica]:gi|514824440|ref|XP_004986878.1|:2e-26	no_ipr	no_go
DJ123	maker-scaffold_1594-snap-gene-0.8	scaffold_1594:17750-27232:+	hypothetical protein SORBIDRAFT_07g025620 [Sorghum bicolor]:gi|242079781|ref|XP_002444659.1|:0.0	IPR000767=Disease resistance protein ; IPR001611=Leucine-rich repeat ; IPR002182=NB-ARC ; IPR027417=P-loop containing nucleoside triphosphate hydrolase	GO:0005515=molecular_function:protein binding ; GO:0006952=biological_process:defense response ; GO:0043531=molecular_function:ADP binding
DJ123	snap-scaffold_402-processed-gene-1.47	scaffold_402:243377-243688:+	Os10g0428500 [Oryza sativa Japonica Group]:gi|115482122|ref|NP_001064654.1|:3e-42	IPR011333=BTB/POZ fold ; IPR013069=BTB/POZ	GO:0005515=molecular_function:protein binding
DJ123	snap-scaffold_184-processed-gene-0.13	scaffold_184:56-1981:-	Os03g0768900 [Oryza sativa Japonica Group]:gi|297601748|ref|NP_001051392.2|:1e-105	IPR001878=Zinc finger, CCHC-type	GO:0003676=molecular_function:nucleic acid binding ; GO:0008270=molecular_function:zinc ion binding
DJ123	snap-scaffold_903-processed-gene-0.17	scaffold_903:59646-59945:+	Os03g0794900 [Oryza sativa Japonica Group]:gi|115455885|ref|NP_001051543.1|:2e-13	no_ipr	no_go
DJ123	maker-scaffold_903-snap-gene-0.31	scaffold_903:73020-82049:-	PREDICTED: putative receptor-like protein kinase At3g47110-like [Setaria italica]:gi|514722765|ref|XP_004955074.1|:0.0	IPR000719=Protein kinase domain ; IPR001611=Leucine-rich repeat ; IPR002290=Serine/threonine- /dual specificity protein kinase, catalytic domain ; IPR003591=Leucine-rich repeat, typical subtype ; IPR008271=Serine/threonine-protein kinase, active site ; IPR011009=Protein kinase-like domain ; IPR013320=Concanavalin A-like lectin/glucanase, subgroup	GO:0004672=molecular_function:protein kinase activity ; GO:0004674=molecular_function:protein serine/threonine kinase activity ; GO:0005515=molecular_function:protein binding ; GO:0005524=molecular_function:ATP binding ; GO:0006468=biological_process:protein phosphorylation ; GO:0016772=molecular_function:transferase activity, transferring phosphorus-containing groups
DJ123	maker-scaffold_903-snap-gene-0.26	scaffold_903:10447-11274:-	PREDICTED: putative receptor-like protein kinase At3g47110-like [Setaria italica]:gi|514722765|ref|XP_004955074.1|:7e-27	IPR000719=Protein kinase domain ; IPR008271=Serine/threonine-protein kinase, active site ; IPR011009=Protein kinase-like domain	GO:0004672=molecular_function:protein kinase activity ; GO:0004674=molecular_function:protein serine/threonine kinase activity ; GO:0005524=molecular_function:ATP binding ; GO:0006468=biological_process:protein phosphorylation ; GO:0016772=molecular_function:transferase activity, transferring phosphorus-containing groups
DJ123	maker-scaffold_159-pred_gff_Fgenesh-gene-3.1	scaffold_159:312462-313295:-	Os12g0198000 [Oryza sativa Japonica Group]:gi|115487752|ref|NP_001066363.1|:8e-116	no_ipr	no_go
DJ123	maker-scaffold_167-pred_gff_Fgenesh-gene-1.2	scaffold_167:130295-130624:+	Os09g0422600 [Oryza sativa Japonica Group]:gi|115479229|ref|NP_001063208.1|:0.0	no_ipr	no_go
DJ123	maker-scaffold_1798-snap-gene-0.3	scaffold_1798:1437-1858:+	PREDICTED: putative receptor-like protein kinase At3g47110-like [Setaria italica]:gi|514722765|ref|XP_004955074.1|:7e-29	no_ipr	no_go
DJ123	maker-scaffold_1438-pred_gff_Fgenesh-gene-0.1	scaffold_1438:11381-19091:+	Os04g0121100 [Oryza sativa Japonica Group]:gi|115456942|ref|NP_001052071.1|:0.0	IPR000209=Peptidase S8/S53 domain ; IPR003137=Protease-associated domain, PA ; IPR015500=Peptidase S8, subtilisin-related ; IPR023828=Peptidase S8, subtilisin, Ser-active site	GO:0004252=molecular_function:serine-type endopeptidase activity ; GO:0006508=biological_process:proteolysis
DJ123	maker-scaffold_848-pred_gff_Fgenesh-gene-0.9	scaffold_848:89790-94142:-	Os01g0147700 [Oryza sativa Japonica Group]:gi|115434512|ref|NP_001042014.1|:1e-40	IPR005380=XS domain	GO:0031047=biological_process:gene silencing by RNA
DJ123	maker-scaffold_1486-pred_gff_Fgenesh-gene-0.3	scaffold_1486:17806-23109:+	PREDICTED: disease resistance protein RPM1-like [Brachypodium distachyon]:gi|357162098|ref|XP_003579304.1|:0.0	IPR000767=Disease resistance protein ; IPR002182=NB-ARC ; IPR027417=P-loop containing nucleoside triphosphate hydrolase	GO:0006952=biological_process:defense response ; GO:0043531=molecular_function:ADP binding
DJ123	maker-scaffold_172-pred_gff_Fgenesh-gene-0.9	scaffold_172:82168-83105:+	Os12g0540900 [Oryza sativa Japonica Group]:gi|115488928|ref|NP_001066951.1|:0.0	IPR007537=tRNAHis guanylyltransferase Thg1 ; IPR025845=Thg1 C-terminal domain	GO:0000287=molecular_function:magnesium ion binding ; GO:0006400=biological_process:tRNA modification ; GO:0008193=molecular_function:tRNA guanylyltransferase activity
DJ123	maker-scaffold_10-pred_gff_Fgenesh-gene-1.3	scaffold_10:139595-139924:-	Os08g0490600 [Oryza sativa Japonica Group]:gi|115477032|ref|NP_001062112.1|:1e-125	no_ipr	no_go
DJ123	maker-scaffold_10-pred_gff_Fgenesh-gene-1.2	scaffold_10:129545-136492:-	Os01g0623200 [Oryza sativa Japonica Group]:gi|297597224|ref|NP_001043615.2|:1e-32	no_ipr	no_go
DJ123	maker-scaffold_10-pred_gff_Fgenesh-gene-1.9	scaffold_10:172938-173264:-	Os09g0447900 [Oryza sativa Japonica Group]:gi|115479443|ref|NP_001063315.1|:2e-151	no_ipr	no_go
DJ123	maker-scaffold_10-pred_gff_Fgenesh-gene-1.6	scaffold_10:162863-163204:-	Os09g0448200 [Oryza sativa Japonica Group]:gi|115479447|ref|NP_001063317.1|:0.0	no_ipr	no_go
DJ123	maker-scaffold_10-pred_gff_Fgenesh-gene-1.10	scaffold_10:177680-177937:-	Os08g0491400 [Oryza sativa Japonica Group]:gi|115477042|ref|NP_001062117.1|:0.0	no_ipr	no_go
DJ123	maker-scaffold_10-snap-gene-1.37	scaffold_10:174485-175385:-	no_hit	no_ipr	no_go
DJ123	maker-scaffold_783-pred_gff_Fgenesh-gene-0.6	scaffold_783:90548-90936:+	Os07g0213800 [Oryza sativa Japonica Group]:gi|115471169|ref|NP_001059183.1|:2e-22	IPR013771=Bifunctional trypsin/alpha-amylase inhibitor helical domain ; IPR016140=Bifunctional inhibitor/plant lipid transfer protein/seed storage helical domain	no_go
DJ123	snap-scaffold_783-processed-gene-0.26	scaffold_783:79097-79456:-	no_hit	no_ipr	no_go
DJ123	maker-scaffold_783-snap-gene-0.29	scaffold_783:9816-10732:+	no_hit	no_ipr	no_go
DJ123	maker-scaffold_1243-pred_gff_Fgenesh-gene-0.0	scaffold_1243:957-5296:-	Os11g0213800 [Oryza sativa Japonica Group]:gi|115484709|ref|NP_001067498.1|:8e-102	IPR000767=Disease resistance protein ; IPR002182=NB-ARC ; IPR027417=P-loop containing nucleoside triphosphate hydrolase	GO:0006952=biological_process:defense response ; GO:0043531=molecular_function:ADP binding
DJ123	maker-scaffold_1243-snap-gene-0.7	scaffold_1243:66978-67651:-	PREDICTED: uncharacterized protein LOC101755589 isoform X2 [Setaria italica]:gi|514793617|ref|XP_004972859.1|:6e-44	IPR025315=Domain of unknown function DUF4220	no_go
DJ123	maker-scaffold_1295-pred_gff_Fgenesh-gene-0.0	scaffold_1295:37116-43737:-	Os11g0211300 [Oryza sativa Japonica Group]:gi|115484689|ref|NP_001067488.1|:0.0	IPR000767=Disease resistance protein ; IPR001611=Leucine-rich repeat ; IPR002182=NB-ARC ; IPR006553=Leucine-rich repeat, cysteine-containing subtype ; IPR025875=Leucine rich repeat 4 ; IPR027417=P-loop containing nucleoside triphosphate hydrolase	GO:0005515=molecular_function:protein binding ; GO:0006952=biological_process:defense response ; GO:0043531=molecular_function:ADP binding
DJ123	maker-scaffold_206-pred_gff_Fgenesh-gene-2.13	scaffold_206:247258-247464:-	no_hit	no_ipr	no_go
DJ123	maker-scaffold_441-snap-gene-1.15	scaffold_441:216866-218034:+	no_hit	no_ipr	no_go
DJ123	maker-scaffold_1496-snap-gene-0.6	scaffold_1496:1727-3460:+	Os02g0594600, partial [Oryza sativa Japonica Group]:gi|297721385|ref|NP_001173055.1|:5e-26	no_ipr	no_go
DJ123	maker-scaffold_439-pred_gff_Fgenesh-gene-0.1	scaffold_439:8855-9244:-	no_hit	no_ipr	no_go
DJ123	maker-scaffold_1570-snap-gene-0.3	scaffold_1570:10563-10938:-	PREDICTED: uncharacterized protein LOC101774243 [Setaria italica]:gi|514799478|ref|XP_004974676.1|:3e-13	no_ipr	no_go
DJ123	maker-scaffold_591-snap-gene-0.50	scaffold_591:79339-96889:-	Os09g0352000 [Oryza sativa Japonica Group]:gi|115478727|ref|NP_001062957.1|:0.0	IPR000719=Protein kinase domain ; IPR001245=Serine-threonine/tyrosine-protein kinase catalytic domain ; IPR002290=Serine/threonine- /dual specificity protein kinase, catalytic domain ; IPR008271=Serine/threonine-protein kinase, active site ; IPR011009=Protein kinase-like domain ; IPR013320=Concanavalin A-like lectin/glucanase, subgroup ; IPR017441=Protein kinase, ATP binding site ; IPR024788=Male…	GO:0004672=molecular_function:protein kinase activity ; GO:0004674=molecular_function:protein serine/threonine kinase activity ; GO:0005524=molecular_function:ATP binding ; GO:0006468=biological_process:protein phosphorylation ; GO:0016772=molecular_function:transferase activity, transferring phosphorus-containing groups
DJ123	maker-scaffold_591-snap-gene-0.49	scaffold_591:76837-77571:-	PREDICTED: cation/H(+) antiporter 19-like [Brachypodium distachyon]:gi|357114879|ref|XP_003559221.1|:1e-12	IPR013781=Glycoside hydrolase, catalytic domain	GO:0003824=molecular_function:catalytic activity ; GO:0005975=biological_process:carbohydrate metabolic process
DJ123	maker-scaffold_1122-snap-gene-0.24	scaffold_1122:38183-49123:-	Os03g0218400 [Oryza sativa Japonica Group]:gi|115451591|ref|NP_001049396.1|:0.0	IPR003663=Sugar/inositol transporter ; IPR005828=General substrate transporter ; IPR005829=Sugar transporter, conserved site ; IPR016196=Major facilitator superfamily domain, general substrate transporter ; IPR020846=Major facilitator superfamily domain	GO:0005215=molecular_function:transporter activity ; GO:0006810=biological_process:transport ; GO:0016020=cellular_component:membrane ; GO:0016021=cellular_component:integral component of membrane ; GO:0022857=molecular_function:transmembrane transporter activity ; GO:0022891=molecular_function:substrate-specific transmembrane transporter activity ; GO:0055085=biological_process:transmembrane tra…
DJ123	maker-scaffold_1122-snap-gene-0.26	scaffold_1122:71514-72437:-	no_hit	no_ipr	no_go
DJ123	maker-scaffold_5-snap-gene-1.39	scaffold_5:118050-120610:+	hypothetical protein SORBIDRAFT_10g012050 [Sorghum bicolor]:gi|242092912|ref|XP_002436946.1|:0.0	IPR001611=Leucine-rich repeat ; IPR003591=Leucine-rich repeat, typical subtype ; IPR025875=Leucine rich repeat 4	GO:0005515=molecular_function:protein binding
DJ123	maker-scaffold_499-pred_gff_Fgenesh-gene-1.4	scaffold_499:174781-182033:+	hypothetical protein SORBIDRAFT_09g026180 [Sorghum bicolor]:gi|242088559|ref|XP_002440112.1|:0.0	IPR000719=Protein kinase domain ; IPR001611=Leucine-rich repeat ; IPR002290=Serine/threonine- /dual specificity protein kinase, catalytic domain ; IPR003591=Leucine-rich repeat, typical subtype ; IPR008271=Serine/threonine-protein kinase, active site ; IPR011009=Protein kinase-like domain ; IPR013320=Concanavalin A-like lectin/glucanase, subgroup ; IPR017441=Protein kinase, ATP binding site ; IPR…	GO:0004672=molecular_function:protein kinase activity ; GO:0004674=molecular_function:protein serine/threonine kinase activity ; GO:0005515=molecular_function:protein binding ; GO:0005524=molecular_function:ATP binding ; GO:0006468=biological_process:protein phosphorylation ; GO:0016772=molecular_function:transferase activity, transferring phosphorus-containing groups
DJ123	maker-scaffold_146-pred_gff_Fgenesh-gene-0.11	scaffold_146:72123-72494:+	PREDICTED: ethylene-responsive transcription factor ERF018-like [Setaria italica]:gi|514769061|ref|XP_004966650.1|:1e-42	IPR002913=START domain	GO:0008289=molecular_function:lipid binding
DJ123	snap-scaffold_308-processed-gene-2.25	scaffold_308:291359-293941:+	Os04g0162600 [Oryza sativa Japonica Group]:gi|115457054|ref|NP_001052127.1|:1e-67	IPR005174=Protein of unknown function DUF295	no_go
DJ123	maker-scaffold_77-pred_gff_Fgenesh-gene-4.7	scaffold_77:471305-471550:-	Os03g0392600 [Oryza sativa Japonica Group]:gi|115453369|ref|NP_001050285.1|:0.0	IPR027854=Protein of unknown function DUF4535	no_go
DJ123	snap-scaffold_20-processed-gene-7.14	scaffold_20:717549-718032:+	no_hit	no_ipr	no_go
DJ123	snap-scaffold_20-processed-gene-7.13	scaffold_20:717327-717539:+	no_hit	no_ipr	no_go
DJ123	maker-scaffold_834-pred_gff_Fgenesh-gene-0.4	scaffold_834:70155-72144:+	Os04g0453350 [Oryza sativa Japonica Group]:gi|297723201|ref|NP_001173964.1|:0.0	no_ipr	no_go
DJ123	maker-scaffold_225-pred_gff_Fgenesh-gene-2.20	scaffold_225:361887-362453:+	no_hit	no_ipr	no_go
DJ123	snap-scaffold_225-processed-gene-2.50	scaffold_225:360595-360852:-	no_hit	no_ipr	no_go
DJ123	maker-scaffold_1192-pred_gff_Fgenesh-gene-0.3	scaffold_1192:55888-56754:+	hypothetical protein SORBIDRAFT_07g002840 [Sorghum bicolor]:gi|242078113|ref|XP_002443825.1|:9e-103	IPR000719=Protein kinase domain ; IPR001245=Serine-threonine/tyrosine-protein kinase catalytic domain ; IPR011009=Protein kinase-like domain ; IPR017441=Protein kinase, ATP binding site	GO:0004672=molecular_function:protein kinase activity ; GO:0005524=molecular_function:ATP binding ; GO:0006468=biological_process:protein phosphorylation ; GO:0016772=molecular_function:transferase activity, transferring phosphorus-containing groups
DJ123	maker-scaffold_1192-snap-gene-0.9	scaffold_1192:43642-44218:+	no_hit	no_ipr	no_go
DJ123	snap-scaffold_381-processed-gene-1.53	scaffold_381:135866-137274:-	Os10g0567600 [Oryza sativa Japonica Group]:gi|115483530|ref|NP_001065435.1|:2e-29	no_ipr	no_go
DJ123	maker-scaffold_368-snap-gene-1.61	scaffold_368:152036-152391:+	Os12g0156000 [Oryza sativa Japonica Group]:gi|115487416|ref|NP_001066195.1|:2e-30	IPR007608=Senescence regulator S40	no_go
DJ123	maker-scaffold_170-snap-gene-3.65	scaffold_170:430110-433683:-	PREDICTED: putative receptor-like protein kinase At3g47110-like [Brachypodium distachyon]:gi|357139292|ref|XP_003571217.1|:0.0	IPR000719=Protein kinase domain ; IPR001611=Leucine-rich repeat ; IPR002290=Serine/threonine- /dual specificity protein kinase, catalytic domain ; IPR003591=Leucine-rich repeat, typical subtype ; IPR008271=Serine/threonine-protein kinase, active site ; IPR011009=Protein kinase-like domain ; IPR013210=Leucine-rich repeat-containing N-terminal, type 2 ; IPR013320=Concanavalin A-like lectin/glucanas…	GO:0004672=molecular_function:protein kinase activity ; GO:0004674=molecular_function:protein serine/threonine kinase activity ; GO:0005515=molecular_function:protein binding ; GO:0005524=molecular_function:ATP binding ; GO:0006468=biological_process:protein phosphorylation ; GO:0016772=molecular_function:transferase activity, transferring phosphorus-containing groups
DJ123	maker-scaffold_118-snap-gene-2.26	scaffold_118:199788-224085:+	Os07g0516000 [Oryza sativa Japonica Group]:gi|115472361|ref|NP_001059779.1|:0.0	IPR000719=Protein kinase domain ; IPR002290=Serine/threonine- /dual specificity protein kinase, catalytic domain ; IPR008271=Serine/threonine-protein kinase, active site ; IPR011009=Protein kinase-like domain ; IPR017441=Protein kinase, ATP binding site ; IPR025287=Wall-associated receptor kinase galacturonan-binding domain	GO:0004672=molecular_function:protein kinase activity ; GO:0004674=molecular_function:protein serine/threonine kinase activity ; GO:0005524=molecular_function:ATP binding ; GO:0006468=biological_process:protein phosphorylation ; GO:0016772=molecular_function:transferase activity, transferring phosphorus-containing groups ; GO:0030247=molecular_function:polysaccharide binding
DJ123	maker-scaffold_118-snap-gene-2.24	scaffold_118:195847-198684:+	Os07g0516200 [Oryza sativa Japonica Group]:gi|115472365|ref|NP_001059781.1|:4e-125	IPR000719=Protein kinase domain ; IPR001245=Serine-threonine/tyrosine-protein kinase catalytic domain ; IPR002290=Serine/threonine- /dual specificity protein kinase, catalytic domain ; IPR008271=Serine/threonine-protein kinase, active site ; IPR011009=Protein kinase-like domain	GO:0004672=molecular_function:protein kinase activity ; GO:0004674=molecular_function:protein serine/threonine kinase activity ; GO:0005524=molecular_function:ATP binding ; GO:0006468=biological_process:protein phosphorylation ; GO:0016772=molecular_function:transferase activity, transferring phosphorus-containing groups
DJ123	maker-scaffold_118-snap-gene-2.25	scaffold_118:198718-199709:+	hypothetical protein CICLE_v10016165mg [Citrus clementina]:gi|567909879|ref|XP_006447253.1|:1e-51	no_ipr	no_go
DJ123	maker-scaffold_118-snap-gene-1.43	scaffold_118:179637-180159:-	Os04g0628700 [Oryza sativa Japonica Group]:gi|297603398|ref|NP_001053962.2|:2e-87	no_ipr	no_go
DJ123	maker-scaffold_930-pred_gff_Fgenesh-gene-0.6	scaffold_930:37332-44243:+	PREDICTED: putative disease resistance RPP13-like protein 3-like [Brachypodium distachyon]:gi|357151489|ref|XP_003575806.1|:5e-179	IPR002182=NB-ARC ; IPR013591=Brevis radix (BRX) domain	GO:0043531=molecular_function:ADP binding
DJ123	snap-scaffold_930-processed-gene-0.14	scaffold_930:55591-56253:+	no_hit	no_ipr	no_go
DJ123	maker-scaffold_930-snap-gene-0.40	scaffold_930:30459-33259:-	PREDICTED: disease resistance RPP8-like protein 3-like, partial [Brachypodium distachyon]:gi|357121096|ref|XP_003562257.1|:9e-59	IPR000767=Disease resistance protein ; IPR002182=NB-ARC ; IPR027417=P-loop containing nucleoside triphosphate hydrolase	GO:0006952=biological_process:defense response ; GO:0043531=molecular_function:ADP binding
DJ123	maker-scaffold_271-snap-gene-0.23	scaffold_271:3180-14225:-	Os11g0278300 [Oryza sativa Japonica Group]:gi|297611641|ref|NP_001067688.2|:0.0	IPR004158=Protein of unknown function DUF247, plant	no_go
DJ123	maker-scaffold_126-pred_gff_Fgenesh-gene-2.6	scaffold_126:271153-276074:-	Os06g0114366 [Oryza sativa Japonica Group]:gi|297724409|ref|NP_001174568.1|:0.0	IPR012337=Ribonuclease H-like domain	GO:0003676=molecular_function:nucleic acid binding
DJ123	maker-scaffold_73-snap-gene-0.31	scaffold_73:5502-6486:-	Os03g0789600 [Oryza sativa Japonica Group]:gi|115455821|ref|NP_001051511.1|:4e-11	no_ipr	no_go
